# Supplementary material for: 2,2′-[(4,6-Dinitro-1,3-phenyl­ene)dioxy]diacetic acid hemihydrate
Source: Acta Crystallogr Sect E Struct Rep Online. 2009 Sep 12;65(Pt 10):o2456. doi: 10.1107/S1600536809036253 (PMC2970371; doi:10.1107/S1600536809036253)
Supplement: Supplementary file 1 [file e-65-o2456-sup1.cif]

##############################################################################
###                                                                        ###
###        Electronic paper (Acta Crystallographica Section E)             ###
###                                                                        ###
##############################################################################
#                                                                            #
# This CIF contains the data in a paper accepted for publication in Acta     #
# Crystallographica Section E. It conforms to the requirements of Notes      #
# for Authors for Section E, and has been peer reviewed under the auspices   #
# of the IUCr Commission on Journals.                                        #
#                                                                            #
# Full details of the Crystallographic Information File format               #
# are given in the paper "The Crystallographic Information File (CIF):       #
# a New Standard Archive File for Crystallography" by S. R. Hall, F. H.      #
# Allen and I. D. Brown [Acta Cryst. (1991), A47, 655-685].                  #
#                                                                            #
# The current version of the core CIF dictionary is obtainable from          #
# ftp://ftp.iucr.org/pub/cif_core.dic. The current version number is 2.4.    #
#                                                                            #
# Software is freely available for graphical display of the structure(s) in  #
# this CIF.  For information consult the CIF home page http://www.iucr.org/  #
# cif/home.html                                                              #
#                                                                            #
# This file may be used for bona fide research purposes within the           #
# scientific community so long as proper attribution is given to the journal # 
# article from which it was obtained.                                        #
#                                                                            #
##############################################################################
                                             
data_I
_audit_creation_method     SHELXL-97
_journal_date_recd_electronic     2009-09-01
_journal_date_accepted     2009-09-08
_journal_name_full     'Acta Crystallographica, Section E'
_journal_year     2009
_journal_volume     65
_journal_issue     10
_journal_page_first     o2456
_journal_page_last     o2456
_journal_paper_category     QO
_journal_coeditor_code     NG2635
_publ_contact_author_name     'Prof. Dong-Sheng Ma'
_publ_contact_author_address
;
College of Chemistry and Materials Science
Heilongjiang University
Harbin 150080
People's Republic of China
;
_publ_contact_author_email     hgf1000@163.com
_publ_contact_author_fax     '(86)451 8660 9151'
_publ_contact_author_phone     '(86)451 8660 9001'
_publ_section_title
;
2,2'-[(4,6-Dinitro-1,3-phenylene)bis(oxy)]diacetic acid hemihydrate
;
_publ_section_title_footnote     .
loop_
    _publ_author_name
    _publ_author_footnote
    _publ_author_address
    'Ma, Dong-Sheng' .
;
College of Chemistry and Materials Science
Heilongjiang University
Harbin 150080
People's Republic of China
;
    'Zhang, Xiu-Mei' .
;
College of Chemistry and Materials Science
Heilongjiang University
Harbin 150080
People's Republic of China
;
    'Zhang, Hua' .
;
College of Chemistry and Materials Science
Heilongjiang University
Harbin 150080
People's Republic of China
;
    'Mu, Dan' .
;
College of Chemistry and Materials Science
Heilongjiang University
Harbin 150080
People's Republic of China
;
    'Hou, Guang-Feng' .
;
College of Chemistry and Materials Science
Heilongjiang University
Harbin 150080
People's Republic of China
;
_chemical_name_systematic
;
2,2'-[(4,6-Dinitro-1,3-phenylene)bis(oxy)]diacetic acid hemihydrate
;
_chemical_name_common     ?
_chemical_formula_moiety     'C10 H8 N2 O10, 0.5H2 O'
_chemical_formula_sum     'C10 H9 N2 O10.50'
_chemical_formula_iupac     'C10 H8 N2 O10, 0.5H2 O'
_chemical_formula_weight     325.19
_chemical_melting_point     ?
_symmetry_cell_setting     'monoclinic'
_symmetry_space_group_name_H-M     'P 21/n'
_symmetry_space_group_name_Hall     '-P 2yn'
loop_
    _symmetry_equiv_pos_as_xyz
    'x, y, z'
    '-x+1/2, y+1/2, -z+1/2'
    '-x, -y, -z'
    'x-1/2, -y-1/2, z-1/2'
_cell_length_a     7.3873(15)
_cell_length_b     25.918(5)
_cell_length_c     13.711(3)
_cell_angle_alpha     90.00
_cell_angle_beta     99.43(3)
_cell_angle_gamma     90.00
_cell_volume     2589.7(9)
_cell_formula_units_Z     8
_cell_measurement_reflns_used     13902
_cell_measurement_theta_min     3.01
_cell_measurement_theta_max     27.41
_cell_measurement_temperature     291(2)
_exptl_crystal_description     block
_exptl_crystal_colour     colorless
_exptl_crystal_size_max     0.25
_exptl_crystal_size_mid     0.21
_exptl_crystal_size_min     0.20
_exptl_crystal_density_diffrn     1.668
_exptl_crystal_density_meas     ?
_exptl_crystal_density_method     'not measured'
_exptl_crystal_F_000     1336
_exptl_absorpt_coefficient_mu     0.155
_exptl_absorpt_correction_type     Multi-scan
_exptl_absorpt_process_details     '(ABSCOR; Higashi, 1995)'
_exptl_absorpt_correction_T_min     0.9619
_exptl_absorpt_correction_T_max     0.9700
_exptl_special_details
;
;
_diffrn_ambient_temperature     291(2)
_diffrn_radiation_type     MoK\a
_diffrn_radiation_wavelength     0.71073
_diffrn_radiation_source     'fine-focus sealed tube'
_diffrn_radiation_monochromator     graphite
_diffrn_measurement_device_type     'Rigaku RAXIS-RAPID'
_diffrn_measurement_method     '\w scan'
_diffrn_detector_area_resol_mean     ?
_diffrn_reflns_number     19619
_diffrn_reflns_av_R_equivalents     0.0458
_diffrn_reflns_av_sigmaI/netI     0.0394
_diffrn_reflns_theta_min     3.01
_diffrn_reflns_theta_max     25.00
_diffrn_reflns_theta_full     25.00
_diffrn_measured_fraction_theta_max     0.998
_diffrn_measured_fraction_theta_full     0.998
_diffrn_reflns_limit_h_min     -8
_diffrn_reflns_limit_h_max     8
_diffrn_reflns_limit_k_min     -30
_diffrn_reflns_limit_k_max     30
_diffrn_reflns_limit_l_min     -16
_diffrn_reflns_limit_l_max     16
_diffrn_standards_number     0
_diffrn_standards_interval_count     0
_diffrn_standards_interval_time     0
_diffrn_standards_decay_%     0
_refine_special_details
;
Refinement of <i>F</i>^2^ against ALL reflections. The weighted <i>R</i>-factor
<i>wR</i> and goodness of fit <i>S</i> are based on <i>F</i>^2^, conventional
<i>R</i>-factors <i>R</i> are based on <i>F</i>, with <i>F</i> set to zero for
negative <i>F</i>^2^. The threshold expression of <i>F</i>^2^ >
\s(<i>F</i>^2^) is used only for calculating <i>R</i>-factors(gt) <i>etc</i>.
and is not relevant to the choice of reflections for refinement.
<i>R</i>-factors based on <i>F</i>^2^ are statistically about twice as large
as those based on <i>F</i>, and <i>R</i>- factors based on ALL data will be
even larger.
;
_reflns_number_total     4552
_reflns_number_gt     3197
_reflns_threshold_expression     I>2\s(I)
_refine_ls_structure_factor_coef     Fsqd
_refine_ls_matrix_type     full
_refine_ls_R_factor_all     0.0820
_refine_ls_R_factor_gt     0.0544
_refine_ls_wR_factor_gt     0.1542
_refine_ls_wR_factor_ref     0.1724
_refine_ls_goodness_of_fit_ref     1.033
_refine_ls_restrained_S_all     1.033
_refine_ls_number_reflns     4552
_refine_ls_number_parameters     410
_refine_ls_number_restraints     0
_refine_ls_hydrogen_treatment     constr
_refine_ls_weighting_scheme     calc
_refine_ls_weighting_details
         'calc w=1/[\s^2^(Fo^2^)+(0.0990P)^2^+0.8965P] where P=(Fo^2^+2Fc^2^)/3'
_atom_sites_solution_hydrogens     geom
_atom_sites_solution_primary     direct
_atom_sites_solution_secondary     difmap
_refine_ls_shift/su_max     0.000
_refine_ls_shift/su_mean     0.000
_refine_diff_density_max     0.423
_refine_diff_density_min     -0.295
_refine_ls_extinction_method     none
_refine_ls_extinction_coef     ?
loop_
    _atom_type_symbol
    _atom_type_description
    _atom_type_scat_dispersion_real
    _atom_type_scat_dispersion_imag
    _atom_type_scat_source
    'C' 'C' 0.0033 0.0016
                         'International Tables Vol C Tables 4.2.6.8 and 6.1.1.4'
    'H' 'H' 0.0000 0.0000
                         'International Tables Vol C Tables 4.2.6.8 and 6.1.1.4'
    'O' 'O' 0.0106 0.0060
                         'International Tables Vol C Tables 4.2.6.8 and 6.1.1.4'
    'N' 'N' 0.0061 0.0033
                         'International Tables Vol C Tables 4.2.6.8 and 6.1.1.4'
_computing_data_collection     'RAPID-AUTO (Rigaku 1998)'
_computing_cell_refinement     'RAPID-AUTO (Rigaku 1998)'
_computing_data_reduction     'CrystalClear (Rigaku/MSC, 2002)'
_computing_structure_solution     'SHELXS97 (Sheldrick, 2008)'
_computing_structure_refinement     'SHELXL97 (Sheldrick, 2008)'
_computing_molecular_graphics     'SHELXTL (Sheldrick, 2008)'
_computing_publication_material     'SHELXL97 (Sheldrick, 2008)'
loop_
    _atom_site_type_symbol
    _atom_site_label
    _atom_site_fract_x
    _atom_site_fract_y
    _atom_site_fract_z
    _atom_site_U_iso_or_equiv
    _atom_site_adp_type
    _atom_site_calc_flag
    _atom_site_refinement_flags
    _atom_site_occupancy
    _atom_site_disorder_assembly
    _atom_site_disorder_group
    C C1 1.0310(4) -0.05466(12) 0.0762(2) 0.0453(7) Uani d . 1 . .
    C C2 0.8978(5) -0.03824(14) 0.1436(3) 0.0567(9) Uani d . 1 . .
    H H2A 0.7756 -0.0337 0.1062 0.068 Uiso calc R 1 . .
    H H2B 0.8927 -0.0639 0.1946 0.068 Uiso calc R 1 . .
    C C3 0.8704(4) 0.03522(12) 0.2451(2) 0.0424(7) Uani d . 1 . .
    C C4 0.7138(4) 0.01642(12) 0.2754(2) 0.0455(8) Uani d . 1 . .
    H H4 0.6713 -0.0162 0.2548 0.055 Uiso calc R 1 . .
    C C5 0.6181(4) 0.04510(11) 0.3361(2) 0.0393(7) Uani d . 1 . .
    C C6 0.6824(4) 0.09461(11) 0.3636(2) 0.0416(7) Uani d . 1 . .
    C C7 0.8398(4) 0.11370(11) 0.3348(2) 0.0442(7) Uani d . 1 . .
    H H7 0.8811 0.1466 0.3544 0.053 Uiso calc R 1 . .
    C C8 0.9353(4) 0.08438(11) 0.2776(2) 0.0415(7) Uani d . 1 . .
    C C9 0.3957(4) -0.02105(11) 0.3406(3) 0.0486(8) Uani d . 1 . .
    H H9A 0.4864 -0.0476 0.3611 0.058 Uiso calc R 1 . .
    H H9B 0.3611 -0.0226 0.2693 0.058 Uiso calc R 1 . .
    C C10 0.2310(4) -0.02900(12) 0.3895(3) 0.0481(8) Uani d . 1 . .
    C C11 1.0980(4) 0.38191(11) 0.5469(2) 0.0425(7) Uani d . 1 . .
    C C12 0.9397(4) 0.34925(11) 0.5686(2) 0.0423(7) Uani d . 1 . .
    H H12A 0.8560 0.3699 0.6000 0.051 Uiso calc R 1 . .
    H H12B 0.8726 0.3349 0.5080 0.051 Uiso calc R 1 . .
    C C13 0.9082(4) 0.27089(11) 0.6568(2) 0.0358(6) Uani d . 1 . .
    C C14 0.7269(4) 0.26400(11) 0.6126(2) 0.0368(6) Uani d . 1 . .
    H H14 0.6759 0.2870 0.5636 0.044 Uiso calc R 1 . .
    C C15 0.6187(3) 0.22418(10) 0.6385(2) 0.0327(6) Uani d . 1 . .
    C C16 0.6953(4) 0.19013(10) 0.7146(2) 0.0354(6) Uani d . 1 . .
    C C17 0.8751(4) 0.19648(11) 0.7588(2) 0.0372(7) Uani d . 1 . .
    H H17 0.9256 0.1737 0.8083 0.045 Uiso calc R 1 . .
    C C18 0.9820(4) 0.23571(11) 0.7313(2) 0.0370(7) Uani d . 1 . .
    C C19 0.3662(4) 0.25045(11) 0.5203(2) 0.0385(7) Uani d . 1 . .
    H H19A 0.4391 0.2513 0.4676 0.046 Uiso calc R 1 . .
    H H19B 0.3623 0.2850 0.5472 0.046 Uiso calc R 1 . .
    C C20 0.1761(4) 0.23215(12) 0.4812(2) 0.0433(7) Uani d . 1 . .
    N N1 1.1037(4) 0.10698(12) 0.2527(2) 0.0560(7) Uani d . 1 . .
    N N2 0.5870(4) 0.12895(10) 0.4221(2) 0.0542(7) Uani d . 1 . .
    N N3 1.1684(3) 0.23969(10) 0.78400(19) 0.0430(6) Uani d . 1 . .
    N N4 0.5927(4) 0.14953(9) 0.75239(19) 0.0444(6) Uani d . 1 . .
    O O1 1.1678(3) -0.03181(8) 0.06594(18) 0.0536(6) Uani d . 1 . .
    O O2 0.9765(3) -0.09865(9) 0.03349(19) 0.0604(7) Uani d . 1 . .
    H H2 1.0469 -0.1072 -0.0041 0.091 Uiso calc R 1 . .
    O O3 0.9670(3) 0.00887(9) 0.18550(19) 0.0589(7) Uani d . 1 . .
    O O4 0.1546(4) -0.07382(9) 0.3654(2) 0.0720(8) Uani d . 1 . .
    H H5 0.0629 -0.0771 0.3914 0.108 Uiso calc R 1 . .
    O O5 0.1750(3) 0.00126(10) 0.4427(2) 0.0687(8) Uani d . 1 . .
    O O6 0.4686(3) 0.02851(8) 0.36993(17) 0.0509(6) Uani d . 1 . .
    O O7 1.1969(5) 0.08272(13) 0.2060(3) 0.1029(12) Uani d . 1 . .
    O O8 1.1449(5) 0.14971(13) 0.2799(4) 0.1298(17) Uani d . 1 . .
    O O9 0.6063(5) 0.17479(10) 0.4134(3) 0.0998(12) Uani d . 1 . .
    O O10 0.4939(4) 0.11086(10) 0.4787(3) 0.0919(11) Uani d . 1 . .
    O O11 1.2585(3) 0.36932(9) 0.56650(17) 0.0533(6) Uani d . 1 . .
    O O12 1.0395(3) 0.42478(9) 0.5016(2) 0.0614(7) Uani d . 1 . .
    H H12 1.1271 0.4410 0.4877 0.092 Uiso calc R 1 . .
    O O13 1.0174(3) 0.30879(8) 0.63347(16) 0.0463(5) Uani d . 1 . .
    O O14 0.0992(3) 0.26513(11) 0.4130(2) 0.0704(8) Uani d . 1 . .
    H H15 -0.0088 0.2573 0.3954 0.106 Uiso calc R 1 . .
    O O15 0.1017(3) 0.19503(9) 0.5074(2) 0.0635(7) Uani d . 1 . .
    O O16 0.4453(2) 0.21590(7) 0.59524(14) 0.0391(5) Uani d . 1 . .
    O O17 1.2814(3) 0.26610(9) 0.75223(18) 0.0541(6) Uani d . 1 . .
    O O18 1.2051(3) 0.21598(11) 0.86301(18) 0.0644(7) Uani d . 1 . .
    O O19 0.4279(4) 0.14545(11) 0.7251(2) 0.0824(9) Uani d . 1 . .
    O O20 0.6744(4) 0.12010(10) 0.8133(2) 0.0701(7) Uani d . 1 . .
    O O21 0.1450(4) 0.08578(9) 0.5660(2) 0.0706(8) Uani d . 1 . .
    H H21 0.1745 0.1146 0.5437 0.106 Uiso d R 1 . .
    H H22 0.1744 0.0616 0.5298 0.106 Uiso d R 1 . .
loop_
    _atom_site_aniso_label
    _atom_site_aniso_U_11
    _atom_site_aniso_U_22
    _atom_site_aniso_U_33
    _atom_site_aniso_U_12
    _atom_site_aniso_U_13
    _atom_site_aniso_U_23
    C1 0.0422(17) 0.0467(17) 0.0464(19) 0.0058(14) 0.0056(14) -0.0020(15)
    C2 0.050(2) 0.061(2) 0.064(2) 0.0008(16) 0.0214(17) -0.0124(18)
    C3 0.0395(16) 0.0499(17) 0.0399(17) 0.0061(13) 0.0127(14) 0.0010(14)
    C4 0.0448(18) 0.0434(17) 0.0512(19) -0.0052(13) 0.0161(15) -0.0092(14)
    C5 0.0367(16) 0.0395(16) 0.0446(17) -0.0044(12) 0.0150(14) -0.0017(13)
    C6 0.0417(17) 0.0380(16) 0.0481(18) -0.0023(12) 0.0164(14) -0.0013(13)
    C7 0.0448(17) 0.0366(15) 0.0530(19) -0.0034(13) 0.0137(15) 0.0028(14)
    C8 0.0369(16) 0.0439(16) 0.0450(18) -0.0030(12) 0.0103(14) 0.0060(14)
    C9 0.0491(18) 0.0380(16) 0.063(2) -0.0102(14) 0.0229(16) -0.0099(15)
    C10 0.0440(18) 0.0471(18) 0.056(2) -0.0073(14) 0.0173(16) -0.0031(16)
    C11 0.0497(19) 0.0412(16) 0.0380(17) 0.0002(14) 0.0117(14) -0.0012(13)
    C12 0.0350(16) 0.0485(17) 0.0439(18) 0.0029(13) 0.0076(13) 0.0062(14)
    C13 0.0329(14) 0.0438(16) 0.0311(15) -0.0027(12) 0.0063(12) -0.0004(12)
    C14 0.0311(14) 0.0457(16) 0.0323(15) 0.0034(12) 0.0018(12) 0.0060(12)
    C15 0.0294(14) 0.0392(15) 0.0288(14) 0.0033(11) 0.0026(11) -0.0027(12)
    C16 0.0347(15) 0.0413(15) 0.0302(15) -0.0010(12) 0.0054(12) -0.0036(12)
    C17 0.0383(16) 0.0424(16) 0.0296(15) 0.0054(13) 0.0017(12) 0.0039(12)
    C18 0.0302(14) 0.0486(17) 0.0309(15) 0.0055(12) 0.0010(12) -0.0008(13)
    C19 0.0275(14) 0.0447(16) 0.0423(17) 0.0020(12) 0.0024(13) 0.0064(13)
    C20 0.0322(15) 0.0522(18) 0.0440(18) 0.0007(13) 0.0018(13) 0.0071(15)
    N1 0.0427(15) 0.0607(18) 0.069(2) -0.0023(13) 0.0232(15) 0.0033(15)
    N2 0.0590(17) 0.0394(15) 0.071(2) -0.0066(12) 0.0303(16) -0.0094(14)
    N3 0.0350(13) 0.0550(16) 0.0370(15) 0.0061(12) -0.0002(11) -0.0025(12)
    N4 0.0571(17) 0.0395(14) 0.0356(14) 0.0016(12) 0.0045(12) 0.0036(11)
    O1 0.0496(14) 0.0502(13) 0.0646(16) 0.0048(11) 0.0201(12) -0.0022(11)
    O2 0.0475(13) 0.0690(16) 0.0656(17) 0.0010(12) 0.0125(12) -0.0206(13)
    O3 0.0515(14) 0.0615(14) 0.0712(17) -0.0060(11) 0.0322(13) -0.0211(12)
    O4 0.0710(17) 0.0559(15) 0.100(2) -0.0295(12) 0.0460(16) -0.0189(14)
    O5 0.0614(15) 0.0644(15) 0.091(2) -0.0169(12) 0.0435(15) -0.0233(14)
    O6 0.0466(12) 0.0433(12) 0.0700(16) -0.0127(9) 0.0306(12) -0.0147(11)
    O7 0.089(2) 0.101(2) 0.139(3) -0.0308(18) 0.079(2) -0.030(2)
    O8 0.102(3) 0.082(2) 0.231(5) -0.0489(19) 0.101(3) -0.049(3)
    O9 0.141(3) 0.0386(14) 0.143(3) -0.0031(15) 0.094(3) -0.0108(16)
    O10 0.116(2) 0.0620(16) 0.120(3) -0.0231(16) 0.084(2) -0.0273(16)
    O11 0.0384(13) 0.0601(14) 0.0604(15) -0.0059(10) 0.0056(11) 0.0149(11)
    O12 0.0579(14) 0.0512(14) 0.0796(18) 0.0063(11) 0.0249(14) 0.0197(12)
    O13 0.0321(11) 0.0547(13) 0.0513(13) -0.0040(9) 0.0041(9) 0.0157(10)
    O14 0.0390(13) 0.0869(18) 0.0759(18) -0.0118(12) -0.0185(13) 0.0336(15)
    O15 0.0473(14) 0.0642(15) 0.0754(18) -0.0129(12) -0.0010(12) 0.0166(13)
    O16 0.0299(10) 0.0479(11) 0.0377(11) -0.0010(8) 0.0006(8) 0.0080(9)
    O17 0.0318(11) 0.0679(15) 0.0616(15) -0.0030(10) 0.0045(11) 0.0026(12)
    O18 0.0487(14) 0.0928(19) 0.0454(14) 0.0050(13) -0.0107(11) 0.0178(13)
    O19 0.0506(16) 0.0870(19) 0.101(2) -0.0264(13) -0.0121(15) 0.0424(17)
    O20 0.0700(17) 0.0651(15) 0.0722(18) -0.0028(13) 0.0029(14) 0.0330(14)
    O21 0.0716(17) 0.0585(14) 0.089(2) -0.0213(12) 0.0331(15) -0.0060(14)
_geom_special_details
;
All e.s.d.'s (except the e.s.d. in the dihedral angle between two l.s. planes)
are estimated using the full covariance matrix. The cell e.s.d.'s are taken
into account individually in the estimation of e.s.d.'s in distances, angles
and torsion angles; correlations between e.s.d.'s in cell parameters are only
used when they are defined by crystal symmetry. An approximate (isotropic)
treatment of cell e.s.d.'s is used for estimating e.s.d.'s involving l.s.
planes.
;
loop_
    _geom_bond_atom_site_label_1
    _geom_bond_atom_site_label_2
    _geom_bond_site_symmetry_2
    _geom_bond_distance
    _geom_bond_publ_flag
    C1 O1 . 1.199(4) ?
    C1 O2 . 1.314(4) ?
    C1 C2 . 1.517(4) ?
    C2 O3 . 1.409(4) ?
    C2 H2A . 0.9700 ?
    C2 H2B . 0.9700 ?
    C3 O3 . 1.355(3) ?
    C3 C4 . 1.380(4) ?
    C3 C8 . 1.408(4) ?
    C4 C5 . 1.392(4) ?
    C4 H4 . 0.9300 ?
    C5 O6 . 1.337(3) ?
    C5 C6 . 1.398(4) ?
    C6 C7 . 1.379(4) ?
    C6 N2 . 1.455(4) ?
    C7 C8 . 1.369(4) ?
    C7 H7 . 0.9300 ?
    C8 N1 . 1.465(4) ?
    C9 O6 . 1.425(3) ?
    C9 C10 . 1.497(4) ?
    C9 H9A . 0.9700 ?
    C9 H9B . 0.9700 ?
    C10 O5 . 1.190(4) ?
    C10 O4 . 1.310(4) ?
    C11 O11 . 1.217(4) ?
    C11 O12 . 1.311(4) ?
    C11 C12 . 1.512(4) ?
    C12 O13 . 1.433(3) ?
    C12 H12A . 0.9700 ?
    C12 H12B . 0.9700 ?
    C13 O13 . 1.343(3) ?
    C13 C14 . 1.389(4) ?
    C13 C18 . 1.410(4) ?
    C14 C15 . 1.387(4) ?
    C14 H14 . 0.9300 ?
    C15 O16 . 1.338(3) ?
    C15 C16 . 1.412(4) ?
    C16 C17 . 1.376(4) ?
    C16 N4 . 1.441(4) ?
    C17 C18 . 1.377(4) ?
    C17 H17 . 0.9300 ?
    C18 N3 . 1.450(4) ?
    C19 O16 . 1.414(3) ?
    C19 C20 . 1.496(4) ?
    C19 H19A . 0.9700 ?
    C19 H19B . 0.9700 ?
    C20 O15 . 1.192(4) ?
    C20 O14 . 1.324(4) ?
    N1 O8 . 1.192(4) ?
    N1 O7 . 1.194(4) ?
    N2 O9 . 1.205(3) ?
    N2 O10 . 1.213(4) ?
    N3 O17 . 1.214(3) ?
    N3 O18 . 1.236(3) ?
    N4 O20 . 1.216(3) ?
    N4 O19 . 1.218(4) ?
    O2 H2 . 0.8200 ?
    O4 H5 . 0.8200 ?
    O12 H12 . 0.8200 ?
    O14 H15 . 0.8200 ?
    O21 H21 . 0.8500 ?
    O21 H22 . 0.8501 ?
loop_
    _geom_angle_atom_site_label_1
    _geom_angle_atom_site_label_2
    _geom_angle_atom_site_label_3
    _geom_angle_site_symmetry_1
    _geom_angle_site_symmetry_3
    _geom_angle
    _geom_angle_publ_flag
    O1 C1 O2 . . 125.4(3) ?
    O1 C1 C2 . . 125.2(3) ?
    O2 C1 C2 . . 109.4(3) ?
    O3 C2 C1 . . 105.3(3) ?
    O3 C2 H2A . . 110.7 ?
    C1 C2 H2A . . 110.7 ?
    O3 C2 H2B . . 110.7 ?
    C1 C2 H2B . . 110.7 ?
    H2A C2 H2B . . 108.8 ?
    O3 C3 C4 . . 123.6(3) ?
    O3 C3 C8 . . 117.5(3) ?
    C4 C3 C8 . . 118.9(3) ?
    C3 C4 C5 . . 121.6(3) ?
    C3 C4 H4 . . 119.2 ?
    C5 C4 H4 . . 119.2 ?
    O6 C5 C4 . . 124.4(3) ?
    O6 C5 C6 . . 117.8(2) ?
    C4 C5 C6 . . 117.9(2) ?
    C7 C6 C5 . . 121.2(3) ?
    C7 C6 N2 . . 116.4(3) ?
    C5 C6 N2 . . 122.4(2) ?
    C8 C7 C6 . . 120.2(3) ?
    C8 C7 H7 . . 119.9 ?
    C6 C7 H7 . . 119.9 ?
    C7 C8 C3 . . 120.2(3) ?
    C7 C8 N1 . . 116.7(3) ?
    C3 C8 N1 . . 123.1(3) ?
    O6 C9 C10 . . 107.2(2) ?
    O6 C9 H9A . . 110.3 ?
    C10 C9 H9A . . 110.3 ?
    O6 C9 H9B . . 110.3 ?
    C10 C9 H9B . . 110.3 ?
    H9A C9 H9B . . 108.5 ?
    O5 C10 O4 . . 124.1(3) ?
    O5 C10 C9 . . 125.0(3) ?
    O4 C10 C9 . . 110.9(3) ?
    O11 C11 O12 . . 124.4(3) ?
    O11 C11 C12 . . 124.3(3) ?
    O12 C11 C12 . . 111.2(3) ?
    O13 C12 C11 . . 106.7(2) ?
    O13 C12 H12A . . 110.4 ?
    C11 C12 H12A . . 110.4 ?
    O13 C12 H12B . . 110.4 ?
    C11 C12 H12B . . 110.4 ?
    H12A C12 H12B . . 108.6 ?
    O13 C13 C14 . . 124.3(3) ?
    O13 C13 C18 . . 118.0(2) ?
    C14 C13 C18 . . 117.6(2) ?
    C15 C14 C13 . . 122.6(3) ?
    C15 C14 H14 . . 118.7 ?
    C13 C14 H14 . . 118.7 ?
    O16 C15 C14 . . 123.7(2) ?
    O16 C15 C16 . . 117.8(2) ?
    C14 C15 C16 . . 118.5(2) ?
    C17 C16 C15 . . 119.4(2) ?
    C17 C16 N4 . . 117.1(3) ?
    C15 C16 N4 . . 123.4(2) ?
    C16 C17 C18 . . 121.6(3) ?
    C16 C17 H17 . . 119.2 ?
    C18 C17 H17 . . 119.2 ?
    C17 C18 C13 . . 120.3(3) ?
    C17 C18 N3 . . 117.2(3) ?
    C13 C18 N3 . . 122.5(3) ?
    O16 C19 C20 . . 108.1(2) ?
    O16 C19 H19A . . 110.1 ?
    C20 C19 H19A . . 110.1 ?
    O16 C19 H19B . . 110.1 ?
    C20 C19 H19B . . 110.1 ?
    H19A C19 H19B . . 108.4 ?
    O15 C20 O14 . . 124.6(3) ?
    O15 C20 C19 . . 126.9(3) ?
    O14 C20 C19 . . 108.5(3) ?
    O8 N1 O7 . . 121.1(3) ?
    O8 N1 C8 . . 118.8(3) ?
    O7 N1 C8 . . 120.1(3) ?
    O9 N2 O10 . . 122.2(3) ?
    O9 N2 C6 . . 118.3(3) ?
    O10 N2 C6 . . 119.6(3) ?
    O17 N3 O18 . . 122.0(3) ?
    O17 N3 C18 . . 120.9(3) ?
    O18 N3 C18 . . 117.1(3) ?
    O20 N4 O19 . . 121.0(3) ?
    O20 N4 C16 . . 118.3(3) ?
    O19 N4 C16 . . 120.7(3) ?
    C1 O2 H2 . . 109.5 ?
    C3 O3 C2 . . 119.4(2) ?
    C10 O4 H5 . . 109.5 ?
    C5 O6 C9 . . 119.2(2) ?
    C11 O12 H12 . . 109.5 ?
    C13 O13 C12 . . 119.2(2) ?
    C20 O14 H15 . . 109.5 ?
    C15 O16 C19 . . 118.2(2) ?
    H21 O21 H22 . . 109.5 ?
loop_
    _geom_torsion_atom_site_label_1
    _geom_torsion_atom_site_label_2
    _geom_torsion_atom_site_label_3
    _geom_torsion_atom_site_label_4
    _geom_torsion_site_symmetry_1
    _geom_torsion_site_symmetry_2
    _geom_torsion_site_symmetry_3
    _geom_torsion_site_symmetry_4
    _geom_torsion
    _geom_torsion_publ_flag
    O1 C1 C2 O3 . . . . 2.2(5) ?
    O2 C1 C2 O3 . . . . -179.9(3) ?
    O3 C3 C4 C5 . . . . -179.4(3) ?
    C8 C3 C4 C5 . . . . 0.7(5) ?
    C3 C4 C5 O6 . . . . -178.2(3) ?
    C3 C4 C5 C6 . . . . 1.9(5) ?
    O6 C5 C6 C7 . . . . 177.5(3) ?
    C4 C5 C6 C7 . . . . -2.6(5) ?
    O6 C5 C6 N2 . . . . -3.5(5) ?
    C4 C5 C6 N2 . . . . 176.4(3) ?
    C5 C6 C7 C8 . . . . 0.7(5) ?
    N2 C6 C7 C8 . . . . -178.4(3) ?
    C6 C7 C8 C3 . . . . 2.0(5) ?
    C6 C7 C8 N1 . . . . -178.3(3) ?
    O3 C3 C8 C7 . . . . 177.5(3) ?
    C4 C3 C8 C7 . . . . -2.7(5) ?
    O3 C3 C8 N1 . . . . -2.2(5) ?
    C4 C3 C8 N1 . . . . 177.6(3) ?
    O6 C9 C10 O5 . . . . 0.0(5) ?
    O6 C9 C10 O4 . . . . 179.4(3) ?
    O11 C11 C12 O13 . . . . 12.5(4) ?
    O12 C11 C12 O13 . . . . -169.4(3) ?
    O13 C13 C14 C15 . . . . 179.7(3) ?
    C18 C13 C14 C15 . . . . -0.4(4) ?
    C13 C14 C15 O16 . . . . -178.2(2) ?
    C13 C14 C15 C16 . . . . 1.5(4) ?
    O16 C15 C16 C17 . . . . 178.0(2) ?
    C14 C15 C16 C17 . . . . -1.7(4) ?
    O16 C15 C16 N4 . . . . -4.5(4) ?
    C14 C15 C16 N4 . . . . 175.7(2) ?
    C15 C16 C17 C18 . . . . 0.8(4) ?
    N4 C16 C17 C18 . . . . -176.9(2) ?
    C16 C17 C18 C13 . . . . 0.4(4) ?
    C16 C17 C18 N3 . . . . 178.6(2) ?
    O13 C13 C18 C17 . . . . 179.3(2) ?
    C14 C13 C18 C17 . . . . -0.6(4) ?
    O13 C13 C18 N3 . . . . 1.2(4) ?
    C14 C13 C18 N3 . . . . -178.7(2) ?
    O16 C19 C20 O15 . . . . -0.2(5) ?
    O16 C19 C20 O14 . . . . 178.2(3) ?
    C7 C8 N1 O8 . . . . -2.7(5) ?
    C3 C8 N1 O8 . . . . 177.0(4) ?
    C7 C8 N1 O7 . . . . 177.4(4) ?
    C3 C8 N1 O7 . . . . -2.9(5) ?
    C7 C6 N2 O9 . . . . 25.6(5) ?
    C5 C6 N2 O9 . . . . -153.5(4) ?
    C7 C6 N2 O10 . . . . -153.2(3) ?
    C5 C6 N2 O10 . . . . 27.7(5) ?
    C17 C18 N3 O17 . . . . 165.4(3) ?
    C13 C18 N3 O17 . . . . -16.5(4) ?
    C17 C18 N3 O18 . . . . -16.1(4) ?
    C13 C18 N3 O18 . . . . 162.1(3) ?
    C17 C16 N4 O20 . . . . -7.4(4) ?
    C15 C16 N4 O20 . . . . 175.1(3) ?
    C17 C16 N4 O19 . . . . 171.4(3) ?
    C15 C16 N4 O19 . . . . -6.1(4) ?
    C4 C3 O3 C2 . . . . 6.2(5) ?
    C8 C3 O3 C2 . . . . -174.0(3) ?
    C1 C2 O3 C3 . . . . 175.8(3) ?
    C4 C5 O6 C9 . . . . -2.1(5) ?
    C6 C5 O6 C9 . . . . 177.8(3) ?
    C10 C9 O6 C5 . . . . 179.9(3) ?
    C14 C13 O13 C12 . . . . 8.7(4) ?
    C18 C13 O13 C12 . . . . -171.2(3) ?
    C11 C12 O13 C13 . . . . -173.3(2) ?
    C14 C15 O16 C19 . . . . -1.6(4) ?
    C16 C15 O16 C19 . . . . 178.7(2) ?
    C20 C19 O16 C15 . . . . 178.0(2) ?
loop_
    _geom_hbond_atom_site_label_D
    _geom_hbond_atom_site_label_H
    _geom_hbond_atom_site_label_A
    _geom_hbond_site_symmetry_A
    _geom_hbond_distance_DH
    _geom_hbond_distance_HA
    _geom_hbond_distance_DA
    _geom_hbond_angle_DHA
    O2 H2 O11 2_745 0.82 1.89 2.698(3) 168.2
    O4 H5 O21 3_556 0.82 1.74 2.562(3) 173.7
    O12 H12 O1 2_755 0.82 1.92 2.730(3) 167.9
    O14 H15 O18 4_465 0.82 2.20 2.921(3) 147.0
    O14 H15 O17 4_465 0.82 2.37 3.055(3) 141.2
    O21 H21 O15 . 0.85 2.19 2.947(4) 148.4
    O21 H21 O10 . 0.85 2.66 3.084(4) 112.5
    O21 H22 O5 . 0.85 1.97 2.798(4) 165.2
