# Supplementary material for: 2,2′-[(4,6-Dinitro-1,3-phenyl­ene)dioxy]diacetic acid hemihydrate
Source: Acta Crystallogr Sect E Struct Rep Online. 2009 Sep 12;65(Pt 10):o2456. doi: 10.1107/S1600536809036253 (PMC2970371; doi:10.1107/S1600536809036253)
Supplement: Supplementary file 2 [file e-65-o2456-Isup2.hkl]

# 
# h,k,l, Fc-squared, Fo-squared, sigma(Fo-squared) and status flag 
# 
data_I
_shelx_title ' zxm-1 in P2(1)/n' 
_shelx_refln_list_code          4 
_shelx_F_calc_maximum      267.94 
_exptl_crystal_F_000      1336.00 
_reflns_d_resolution_high  0.8410 
 
loop_ 
 _symmetry_equiv_pos_as_xyz 
 'x, y, z' 
 '-x+1/2, y+1/2, -z+1/2' 
 '-x, -y, -z' 
 'x-1/2, -y-1/2, z-1/2' 
 
_cell_length_a     7.3873 
_cell_length_b    25.9178 
_cell_length_c    13.7110 
_cell_angle_alpha  90.000 
_cell_angle_beta   99.428 
_cell_angle_gamma  90.000 
 
_shelx_F_squared_multiplier     1.000 
 
loop_ 
 _refln_index_h 
 _refln_index_k 
 _refln_index_l 
 _refln_F_squared_calc 
 _refln_F_squared_meas 
 _refln_F_squared_sigma 
 _refln_observed_status 
   2   0   0     2279.42     2037.03     25.65 o 
   4   0   0     3094.86     3248.25    136.48 o 
   6   0   0        0.49        3.20      6.85 o 
   8   0   0        2.77       -4.85     21.50 o 
   2   1   0    15111.38    14929.75    192.34 o 
   3   1   0     7334.55     7344.02    145.71 o 
   4   1   0     1791.23     2200.96     46.06 o 
   5   1   0      364.26      402.29     26.87 o 
   6   1   0      102.06      119.02     12.40 o 
   7   1   0      184.63      208.93     21.24 o 
   8   1   0       68.75       66.79     23.78 o 
   1   2   0     9598.19     8454.27    153.25 o 
   2   2   0      287.77      280.46     12.99 o 
   3   2   0       20.76       64.97      4.50 o 
   4   2   0      257.02      258.49      8.89 o 
   5   2   0       21.10       45.18      7.86 o 
   6   2   0      352.05      326.65     14.07 o 
   7   2   0        2.43        8.00      4.55 o 
   8   2   0        0.13       -3.37     20.87 o 
   1   3   0    17585.34    17118.92    246.54 o 
   2   3   0     1522.78     1667.77     24.49 o 
   3   3   0      476.05      445.52     16.19 o 
   4   3   0      648.61      713.98     13.34 o 
   5   3   0       20.15       22.22      7.03 o 
   6   3   0       42.68       31.75     12.60 o 
   7   3   0       49.30       49.50     15.29 o 
   8   3   0       26.52       24.18     21.70 o 
   0   4   0     5724.09     4785.60     64.09 o 
   1   4   0     4029.69     3540.02     32.00 o 
   2   4   0     2815.07     2639.75     90.87 o 
   3   4   0      667.35      604.62     22.51 o 
   4   4   0      112.85      127.98      8.51 o 
   5   4   0       16.52       16.48      5.21 o 
   6   4   0      111.35      124.67      8.38 o 
   7   4   0       51.46       59.92      8.61 o 
   8   4   0       52.91       56.41     18.28 o 
   1   5   0     1134.45     1168.17     10.84 o 
   2   5   0      623.58      673.24      8.64 o 
   3   5   0      951.38      831.57     15.59 o 
   4   5   0      207.50      235.10     10.61 o 
   5   5   0      240.17      248.18     19.20 o 
   6   5   0        9.05        0.03      9.93 o 
   7   5   0        2.85        4.07      6.27 o 
   8   5   0       77.82       51.92     11.70 o 
   0   6   0    13284.50    12203.13    186.09 o 
   1   6   0       15.77       37.07      3.79 o 
   2   6   0      397.18      369.21      7.46 o 
   3   6   0     1028.58     1063.02     15.71 o 
   4   6   0        0.88        6.23      5.17 o 
   5   6   0       96.79       86.99      8.85 o 
   6   6   0      186.87      197.20     10.95 o 
   7   6   0        0.00       -4.61      8.53 o 
   8   6   0        0.22       10.24     11.01 o 
   1   7   0     4564.77     4935.94     47.80 o 
   2   7   0     1777.62     1494.79     26.00 o 
   3   7   0     2339.55     2149.04     32.76 o 
   4   7   0      237.67      212.50      9.30 o 
   5   7   0        0.13       -0.82      5.05 o 
   6   7   0       43.84       37.75      9.22 o 
   7   7   0       92.17      115.69     10.90 o 
   8   7   0       66.09       70.02     10.13 o 
   0   8   0    17657.22    16988.03    297.95 o 
   1   8   0     5811.11     5927.90     56.90 o 
   2   8   0     2007.77     1847.84     19.22 o 
   3   8   0      301.05      294.72      9.02 o 
   4   8   0       36.10       28.27      5.27 o 
   5   8   0       24.59       23.23      6.43 o 
   6   8   0       27.31       34.33      9.20 o 
   7   8   0       26.13       25.97      8.56 o 
   8   8   0        0.37        4.80     10.85 o 
   1   9   0      140.87      145.48      4.63 o 
   2   9   0      726.64      742.75      9.88 o 
   3   9   0      124.08      137.21      6.20 o 
   4   9   0       16.08       16.34      5.53 o 
   5   9   0     1075.16     1058.32     18.35 o 
   6   9   0     1014.78      981.74     25.69 o 
   7   9   0        3.40        9.51     10.82 o 
   8   9   0      121.72      121.37     13.40 o 
   0  10   0      355.98      437.02     10.65 o 
   1  10   0     2646.76     2358.03     22.34 o 
   2  10   0      208.80      155.93      6.76 o 
   3  10   0      850.06      830.45     10.86 o 
   4  10   0      529.17      415.70     38.37 o 
   5  10   0      342.04      368.47     14.88 o 
   6  10   0      429.36      425.69     23.12 o 
   7  10   0      607.66      654.17     25.48 o 
   8  10   0       28.15       38.59     16.90 o 
   1  11   0     5076.98     5373.38     55.53 o 
   2  11   0      264.53      328.12      6.70 o 
   3  11   0      317.49      301.20      8.22 o 
   4  11   0       85.20       90.19      5.14 o 
   5  11   0     3417.57     3394.19     47.63 o 
   6  11   0       20.76       31.70      8.53 o 
   7  11   0       13.41       27.05      9.36 o 
   8  11   0      127.37      191.18     43.63 o 
   0  12   0       25.73       24.98      5.70 o 
   1  12   0     3790.64     4077.60     42.26 o 
   2  12   0       12.85       27.69      4.17 o 
   3  12   0      608.90      551.36      9.64 o 
   4  12   0        6.46       22.14      3.32 o 
   5  12   0      101.56      137.16     11.55 o 
   6  12   0      335.56      351.59     14.27 o 
   7  12   0      220.88      252.78     14.10 o 
   1  13   0      207.42      274.23      7.05 o 
   2  13   0      358.85      350.79      7.37 o 
   3  13   0      171.46      157.15     13.75 o 
   4  13   0       25.51       18.76      5.47 o 
   5  13   0     3671.76     3615.65     50.33 o 
   6  13   0       23.08       30.94      8.18 o 
   7  13   0       22.38       29.85      9.35 o 
   0  14   0      360.43      400.92     12.05 o 
   1  14   0     1051.16      901.28     13.32 o 
   2  14   0        2.85       -2.95      3.88 o 
   3  14   0        9.74       18.49      5.18 o 
   4  14   0      140.08      149.27      6.80 o 
   5  14   0       83.35       88.22     10.35 o 
   6  14   0      179.97      222.54     18.19 o 
   7  14   0       31.86       25.25     10.81 o 
   1  15   0        9.27        4.57      4.32 o 
   2  15   0      157.91      180.93      8.92 o 
   3  15   0        0.00        5.79      4.27 o 
   4  15   0      929.80      899.02     18.26 o 
   5  15   0      444.65      414.25     17.02 o 
   6  15   0      118.31      100.57     12.70 o 
   7  15   0        5.67        1.43      8.17 o 
   0  16   0      435.40      451.60     11.91 o 
   1  16   0        2.39        6.30      3.94 o 
   2  16   0       82.56       83.79      7.41 o 
   3  16   0       44.43       63.74      6.09 o 
   4  16   0       90.49       71.01      7.02 o 
   5  16   0       92.61       90.68      6.18 o 
   6  16   0      114.31      114.08     11.99 o 
   7  16   0        0.13       -1.61      9.15 o 
   1  17   0        1.91       -6.25      4.66 o 
   2  17   0        6.74        2.16      4.29 o 
   3  17   0      734.63      723.54     15.16 o 
   4  17   0       22.33       33.13      6.63 o 
   5  17   0      502.87      512.67     21.26 o 
   6  17   0      217.65      220.95     12.78 o 
   7  17   0       17.77       17.22     11.52 o 
   0  18   0     1289.71     1377.20     24.20 o 
   1  18   0     1271.26     1121.83     15.66 o 
   2  18   0      120.04      110.82      6.10 o 
   3  18   0      769.87      767.66     14.69 o 
   4  18   0        0.66        3.42      6.23 o 
   5  18   0      437.37      417.85     11.42 o 
   6  18   0        9.70       13.69      9.10 o 
   7  18   0        0.74       18.82     16.16 o 
   1  19   0      250.88      260.66      9.15 o 
   2  19   0       38.86       49.16      6.01 o 
   3  19   0      564.47      580.03     12.74 o 
   4  19   0        0.97        1.28      6.11 o 
   5  19   0       69.71       78.74      7.54 o 
   6  19   0       44.55       37.00      9.74 o 
   0  20   0      488.71      519.49     21.28 o 
   1  20   0        0.87        0.39      4.54 o 
   2  20   0      310.00      336.01      9.07 o 
   3  20   0        0.96        0.29      5.56 o 
   4  20   0       52.34       45.27      8.33 o 
   5  20   0       70.73       72.86     10.59 o 
   6  20   0       32.85       40.09     10.03 o 
   1  21   0      849.28      861.56     18.70 o 
   2  21   0       36.42       33.39      5.63 o 
   3  21   0       44.67       62.33     10.69 o 
   4  21   0        0.30        4.07      6.38 o 
   5  21   0        5.96       14.04     10.32 o 
   6  21   0       32.72       20.95     10.30 o 
   0  22   0       45.22       49.17     10.22 o 
   1  22   0      225.55      246.11     12.29 o 
   2  22   0       33.89       13.94      7.17 o 
   3  22   0       32.60       37.88      7.35 o 
   4  22   0       10.84       10.07      7.00 o 
   5  22   0       84.20      111.18     11.38 o 
   6  22   0        4.34        1.07      8.21 o 
   1  23   0        0.01        0.88      5.04 o 
   2  23   0      352.48      319.66     10.92 o 
   3  23   0      154.22      133.71     14.01 o 
   4  23   0      265.34      282.02     13.15 o 
   5  23   0       27.67       44.37     22.15 o 
   0  24   0      164.61      159.84     13.38 o 
   1  24   0        9.71        6.37      6.03 o 
   2  24   0       62.85       79.33      8.01 o 
   3  24   0        0.18       14.50      7.66 o 
   4  24   0       54.43       36.14     10.65 o 
   5  24   0       58.37       43.80      8.86 o 
   1  25   0      278.39      253.21     10.41 o 
   2  25   0       41.26       37.81      8.79 o 
   3  25   0      261.11      283.37     13.42 o 
   4  25   0       56.56       75.51      9.88 o 
   5  25   0        1.37       26.50     19.00 o 
   0  26   0      890.72      935.06     29.47 o 
   1  26   0        1.60        7.75      6.40 o 
   2  26   0        0.03       12.26      8.24 o 
   3  26   0       93.20       62.58     10.94 o 
   4  26   0      100.82      109.34     11.34 o 
   1  27   0       91.06       91.82     11.27 o 
   2  27   0      129.49      116.15     10.44 o 
   3  27   0      328.21      357.00     14.08 o 
   4  27   0       43.40       27.69     18.95 o 
   0  28   0       30.15       24.93     13.92 o 
   1  28   0        1.21       10.39      7.99 o 
   2  28   0       18.75       12.21      9.99 o 
   3  28   0       11.56       10.36      7.93 o 
   1  29   0      103.91       65.98      9.97 o 
   2  29   0       10.05        5.22      8.76 o 
   0  30   0        2.55       -6.43     11.22 o 
   1  30   0       43.03       36.43      8.85 o 
  -7   0   1      117.29      197.71     28.88 o 
  -5   0   1       48.09       55.52      4.16 o 
  -3   0   1     3987.73     3491.40     42.06 o 
   3   0   1      585.64      602.41     39.63 o 
   5   0   1     2129.11     1930.02     68.19 o 
   7   0   1       80.57       53.96     23.82 o 
  -8   1   1       21.52        0.00     19.39 o 
  -7   1   1      349.34      403.13     30.17 o 
  -6   1   1       22.65       31.95     10.45 o 
  -5   1   1       80.58       87.90      5.04 o 
  -4   1   1       16.45       11.57      4.97 o 
  -3   1   1       59.67      109.72      9.33 o 
  -2   1   1     2085.72     1784.00     17.59 o 
  -1   1   1      375.96      271.50      3.93 o 
   1   1   1      129.80      105.29      6.03 o 
   2   1   1     1000.29      911.42     26.98 o 
   3   1   1     6364.93     6322.30    118.46 o 
   4   1   1     4111.34     4385.76     62.31 o 
   5   1   1      267.82      267.23     12.63 o 
   6   1   1        7.57       24.03      7.60 o 
   7   1   1      322.08      339.13     33.03 o 
   8   1   1       20.01        9.01     16.39 o 
  -8   2   1       11.20       -1.21     26.56 o 
  -7   2   1      423.11      428.62     42.05 o 
  -6   2   1      368.50      372.38     24.71 o 
  -5   2   1        1.77        0.08      3.80 o 
  -4   2   1       28.04       62.32      8.26 o 
  -3   2   1       11.07       16.31      2.20 o 
  -2   2   1      804.88      624.48      8.12 o 
  -1   2   1     3473.33     3025.44     26.32 o 
   1   2   1     3134.63     2938.63     25.80 o 
   2   2   1     1006.92      764.95     17.73 o 
   3   2   1     9188.34     9422.70    184.69 o 
   4   2   1      404.18      407.79     16.06 o 
   5   2   1      263.65      275.40     12.30 o 
   6   2   1      145.17      154.83     18.71 o 
   7   2   1      132.68      121.29      6.89 o 
   8   2   1       70.32       57.85     18.06 o 
  -8   3   1      196.10      195.60     32.04 o 
  -7   3   1       39.85       39.88      9.65 o 
  -6   3   1      116.94      130.04     16.43 o 
  -5   3   1       67.39       70.31      6.41 o 
  -4   3   1    11310.67    11684.79    171.19 o 
  -3   3   1     2053.48     2016.12     23.44 o 
  -2   3   1      196.71      220.83     10.55 o 
  -1   3   1      715.10      535.82     10.33 o 
   1   3   1     1189.97     1270.19     11.64 o 
   2   3   1     3836.12     3668.03     42.30 o 
   3   3   1     1597.86     1859.11     60.37 o 
   4   3   1     1102.96     1197.00     21.98 o 
   5   3   1      136.61      143.17     11.00 o 
   6   3   1       31.60       36.06      8.85 o 
   7   3   1       46.39       27.22      6.09 o 
   8   3   1       12.44        2.61     13.01 o 
  -8   4   1        1.75       -0.63     13.86 o 
  -7   4   1        4.01       11.30      9.85 o 
  -6   4   1        3.62       15.23      7.54 o 
  -5   4   1       19.98       19.56      5.36 o 
  -4   4   1     1341.96     1410.19     29.05 o 
  -3   4   1       13.78        3.35      4.62 o 
  -2   4   1     1732.82     1808.14     18.67 o 
  -1   4   1      132.95      174.32      4.77 o 
   0   4   1     5286.42     5675.76     48.76 o 
   1   4   1     4996.74     4398.34     38.22 o 
   2   4   1     1045.41      972.98     12.44 o 
   3   4   1     3305.45     3167.60     46.20 o 
   4   4   1       31.91       34.88      4.89 o 
   5   4   1      369.83      322.46     10.71 o 
   6   4   1      121.81      142.23      8.44 o 
   7   4   1      119.08       78.65      8.01 o 
   8   4   1       90.04       63.44     21.92 o 
  -8   5   1       83.94      110.01     12.86 o 
  -7   5   1      227.35      224.02     17.52 o 
  -6   5   1      201.55      197.01     10.24 o 
  -5   5   1       60.48       67.75      8.14 o 
  -4   5   1       10.65        5.62      5.82 o 
  -3   5   1    10612.62     9864.06    134.62 o 
  -2   5   1     2444.79     2352.19     23.14 o 
  -1   5   1     5914.81     5542.11     47.93 o 
   0   5   1     1820.40     1986.21     15.10 o 
   1   5   1     4047.98     3649.48     30.76 o 
   2   5   1      202.91      225.61      4.26 o 
   3   5   1     1145.36     1132.34     43.48 o 
   4   5   1      101.66      105.03      6.69 o 
   5   5   1        5.48        2.71      5.59 o 
   6   5   1       89.67      142.09     14.31 o 
   7   5   1      598.31      595.10     21.31 o 
   8   5   1      102.67       85.91     26.97 o 
  -8   6   1       20.10       21.98     14.45 o 
  -7   6   1       25.63       30.33     12.17 o 
  -6   6   1      451.98      462.49     24.78 o 
  -5   6   1     1185.11     1191.13     29.02 o 
  -4   6   1      204.07      196.77     14.09 o 
  -3   6   1      711.93      665.53     12.73 o 
  -2   6   1     2861.26     2890.57     35.75 o 
  -1   6   1     1258.73     1173.98     11.19 o 
   0   6   1     5726.52     5311.08     48.33 o 
   1   6   1      152.71      147.67      8.06 o 
   2   6   1       18.30       16.26      2.31 o 
   3   6   1        0.49       12.25      6.14 o 
   4   6   1     1494.09     1355.27     19.22 o 
   5   6   1        2.59       -4.31      5.16 o 
   6   6   1      424.65      474.50     18.26 o 
   7   6   1       59.93       55.46      9.74 o 
   8   6   1        3.31       -4.49      7.45 o 
  -8   7   1      227.66      192.65     34.58 o 
  -7   7   1      677.21      611.09     28.29 o 
  -6   7   1       59.47       50.69      8.46 o 
  -5   7   1       32.59       27.29      5.91 o 
  -4   7   1     1355.56     1358.19     17.58 o 
  -3   7   1      160.38      129.10      4.32 o 
  -2   7   1      154.92      123.96      5.35 o 
  -1   7   1     5905.31     5600.32     52.35 o 
   0   7   1      177.95      219.06      5.24 o 
   1   7   1      332.69      346.04      8.85 o 
   2   7   1     1191.24      967.44     10.12 o 
   3   7   1      331.71      317.48     13.55 o 
   4   7   1       18.19        2.92      6.01 o 
   5   7   1      136.91      113.22      8.86 o 
   6   7   1       11.08        0.61      6.25 o 
   7   7   1      156.07      179.82     11.77 o 
   8   7   1      119.07      139.04     20.27 o 
  -8   8   1      130.32      109.22     18.49 o 
  -7   8   1       11.66        5.39      7.83 o 
  -6   8   1     1545.30     1678.06     32.82 o 
  -5   8   1        2.74        6.31      6.66 o 
  -4   8   1      202.82      177.57     10.47 o 
  -3   8   1     5566.59     5904.23     58.17 o 
  -2   8   1     4640.60     4552.82     55.21 o 
  -1   8   1      194.14      229.17      5.58 o 
   0   8   1      135.00      125.72      4.10 o 
   1   8   1     4083.89     3965.26     35.62 o 
   2   8   1      501.95      403.42      8.10 o 
   3   8   1        0.15        2.96      2.59 o 
   4   8   1      264.75      332.37     13.45 o 
   5   8   1       21.85       13.94      8.12 o 
   6   8   1        7.92       11.07      7.11 o 
   7   8   1      139.46      118.28     13.67 o 
   8   8   1        4.36        3.95     20.80 o 
  -8   9   1       47.09       49.04     11.76 o 
  -7   9   1      432.37      432.10     16.19 o 
  -6   9   1       95.29       82.57     11.55 o 
  -5   9   1      871.08      879.27     19.98 o 
  -4   9   1      102.56      104.06      6.17 o 
  -3   9   1     2693.97     2745.07     29.40 o 
  -2   9   1     5734.51     5369.37     69.70 o 
  -1   9   1     3619.76     3595.10     39.88 o 
   0   9   1      400.76      512.36      8.14 o 
   1   9   1      192.47      225.48      7.15 o 
   2   9   1      309.62      309.07      7.53 o 
   3   9   1       18.04        7.23      4.52 o 
   4   9   1      246.03      277.87     11.70 o 
   5   9   1        7.89        2.18      6.95 o 
   6   9   1      271.92      268.70     13.30 o 
   7   9   1        0.09        3.41      9.55 o 
   8   9   1       77.38       70.81     13.07 o 
  -8  10   1       68.44       71.40     11.34 o 
  -7  10   1      414.12      403.36     24.67 o 
  -6  10   1       40.21       40.47      7.75 o 
  -5  10   1      122.22      141.49      9.60 o 
  -4  10   1        4.54        8.90      2.51 o 
  -3  10   1      720.46      739.88     10.84 o 
  -2  10   1      619.61      795.47     24.98 o 
  -1  10   1       12.52       10.62      3.28 o 
   0  10   1       28.92       16.77      3.61 o 
   1  10   1      321.12      328.98      7.82 o 
   2  10   1       81.98       88.76      8.77 o 
   3  10   1     1751.81     1695.32     23.56 o 
   4  10   1       80.63       80.58     10.07 o 
   5  10   1     1074.21     1073.25     28.86 o 
   6  10   1        6.79       22.60      8.41 o 
   7  10   1       29.84       56.87     11.12 o 
   8  10   1        0.03       21.29     10.16 o 
  -8  11   1       54.57       64.15     16.65 o 
  -7  11   1      201.53      272.90     14.16 o 
  -6  11   1       12.92       18.75      7.62 o 
  -5  11   1       25.55       34.67      6.89 o 
  -4  11   1        7.65        5.14      3.96 o 
  -3  11   1        8.41       11.76      4.03 o 
  -2  11   1    10679.62    10906.99    145.52 o 
  -1  11   1       51.61       50.75      5.75 o 
   0  11   1     3865.80     4138.29     41.30 o 
   1  11   1       73.96       90.54      6.95 o 
   2  11   1      305.60      362.69      8.91 o 
   3  11   1      507.17      529.95     10.46 o 
   4  11   1     2183.07     2117.52     32.52 o 
   5  11   1      121.01      152.79     10.29 o 
   6  11   1      269.10      276.01     23.05 o 
   7  11   1       66.06       96.62     16.76 o 
  -8  12   1       24.25       32.62     11.31 o 
  -7  12   1       34.89       23.68      9.72 o 
  -6  12   1        1.80        2.95      7.24 o 
  -5  12   1       37.35       21.63      7.11 o 
  -4  12   1       79.42       77.95      6.30 o 
  -3  12   1       67.01       46.01      4.53 o 
  -2  12   1     7128.03     7025.99     77.30 o 
  -1  12   1     1506.72     1672.79     17.14 o 
   0  12   1     2896.49     2865.97     28.69 o 
   1  12   1     3065.99     3330.83     36.06 o 
   2  12   1     1761.08     1691.44     19.32 o 
   3  12   1        0.45        0.31      3.63 o 
   4  12   1       15.96       22.71      3.60 o 
   5  12   1        4.64       11.50      7.40 o 
   6  12   1      260.17      273.13     12.99 o 
   7  12   1      131.65      169.16     14.73 o 
  -7  13   1       16.71        9.72      8.72 o 
  -6  13   1      164.33      188.24     10.87 o 
  -5  13   1     1827.42     1864.56     32.72 o 
  -4  13   1      172.11      167.73      5.76 o 
  -3  13   1       35.93       45.69      5.64 o 
  -2  13   1      892.30      822.22     10.37 o 
  -1  13   1      296.02      309.68     11.25 o 
   0  13   1       47.86       36.96      4.37 o 
   1  13   1      132.19      124.11      7.25 o 
   2  13   1     1707.15     1766.49     26.14 o 
   3  13   1      167.67      215.04      8.37 o 
   4  13   1     1405.56     1320.45     21.36 o 
   5  13   1       38.14       32.92      9.50 o 
   6  13   1      712.57      751.47     20.75 o 
   7  13   1       20.29       25.98     10.86 o 
  -7  14   1      168.10      217.26     13.17 o 
  -6  14   1       80.57       81.77     11.48 o 
  -5  14   1     1338.47     1226.76     21.39 o 
  -4  14   1        0.15        1.15      3.69 o 
  -3  14   1      224.01      248.93      8.63 o 
  -2  14   1      156.71      161.98      7.40 o 
  -1  14   1     1324.87     1196.50     13.50 o 
   0  14   1      483.22      568.42      9.00 o 
   1  14   1     3991.80     4073.57     47.61 o 
   2  14   1     1122.72     1260.92     17.25 o 
   3  14   1       12.68       14.56      5.28 o 
   4  14   1      633.50      659.92     14.10 o 
   5  14   1      517.21      521.87     18.65 o 
   6  14   1       43.55       55.82      9.49 o 
   7  14   1        4.85        9.00      9.31 o 
  -7  15   1       59.64       63.96     10.33 o 
  -6  15   1        7.37       -2.52      7.47 o 
  -5  15   1      586.13      576.31     34.69 o 
  -4  15   1     1133.61     1115.04     18.17 o 
  -3  15   1      675.92      731.89     15.87 o 
  -2  15   1     1165.83     1193.86     15.90 o 
  -1  15   1     1134.42     1082.27     14.14 o 
   0  15   1        5.47        8.28      3.87 o 
   1  15   1     3798.95     4053.24     43.14 o 
   2  15   1      552.44      642.01     12.07 o 
   3  15   1      342.19      370.14     10.43 o 
   4  15   1      163.63      192.17      9.33 o 
   5  15   1      534.65      546.40     21.33 o 
   6  15   1      157.62      154.19     16.81 o 
   7  15   1       11.32       18.14     10.05 o 
  -7  16   1        0.00       -9.00     14.77 o 
  -6  16   1       65.33       44.15      9.90 o 
  -5  16   1      315.59      359.73      9.27 o 
  -4  16   1      671.76      675.34     15.46 o 
  -3  16   1       18.53       22.05      5.51 o 
  -2  16   1      216.05      224.09      6.34 o 
  -1  16   1      745.71      666.21      9.77 o 
   0  16   1      262.89      271.77     12.14 o 
   1  16   1     1270.93     1351.78     18.10 o 
   2  16   1       82.01      127.31      8.25 o 
   3  16   1      281.83      315.35      9.13 o 
   4  16   1      596.13      684.91     16.00 o 
   5  16   1        0.08      -14.88      9.92 o 
   6  16   1      247.78      243.27     24.45 o 
   7  16   1       38.07       52.03     12.61 o 
  -7  17   1      115.17       99.48     15.45 o 
  -6  17   1      272.07      301.24     14.32 o 
  -5  17   1       80.33       77.84      5.89 o 
  -4  17   1     1147.20     1153.77     28.90 o 
  -3  17   1      142.08      128.24     10.53 o 
  -2  17   1       12.73       12.35      4.76 o 
  -1  17   1      200.25      209.50      7.93 o 
   0  17   1       42.17       48.12      5.35 o 
   1  17   1      912.08      927.10     14.91 o 
   2  17   1      157.54      162.47     17.25 o 
   3  17   1       25.24       24.17      5.58 o 
   4  17   1      584.33      531.83     22.70 o 
   5  17   1       13.07       16.97     10.58 o 
   6  17   1      114.30       96.70     13.76 o 
   7  17   1        8.39       10.92     13.76 o 
  -7  18   1       11.92       13.06     11.92 o 
  -6  18   1      246.41      272.26     19.42 o 
  -5  18   1       19.26       21.46      5.32 o 
  -4  18   1      626.01      624.82     22.48 o 
  -3  18   1     1404.28     1484.29     21.88 o 
  -2  18   1        5.83       10.58      5.56 o 
  -1  18   1       53.10       61.13      5.26 o 
   0  18   1       90.65       85.94      7.15 o 
   1  18   1      767.08      805.61     18.02 o 
   2  18   1       33.77       35.07      5.76 o 
   3  18   1      105.56      110.61      8.17 o 
   4  18   1      265.83      290.84     11.61 o 
   5  18   1        0.09        6.57      5.07 o 
   6  18   1      273.81      275.60     16.60 o 
  -6  19   1       22.05       39.88     13.60 o 
  -5  19   1      305.50      308.18     12.38 o 
  -4  19   1        4.06       27.77     13.25 o 
  -3  19   1       45.22       53.46      7.18 o 
  -2  19   1      639.19      696.01     13.44 o 
  -1  19   1        8.34       15.38      4.41 o 
   0  19   1        9.54        3.27      4.54 o 
   1  19   1      264.84      233.88     10.49 o 
   2  19   1      117.23      143.27      8.79 o 
   3  19   1        9.31        3.15      5.27 o 
   4  19   1       91.01       90.56     11.27 o 
   5  19   1       99.82       79.99      7.20 o 
   6  19   1       65.59       78.31     12.66 o 
  -6  20   1       86.05      125.91     16.90 o 
  -5  20   1       65.93       67.32      8.38 o 
  -4  20   1       16.90       13.52      6.61 o 
  -3  20   1        1.37        6.69      5.34 o 
  -2  20   1      214.31      187.53     10.37 o 
  -1  20   1        2.45        8.92      5.28 o 
   0  20   1        3.07        8.65      4.63 o 
   1  20   1        3.25        7.92      6.93 o 
   2  20   1      355.24      359.31     21.57 o 
   3  20   1        4.16        6.59      6.14 o 
   4  20   1      151.10      180.66     12.88 o 
   5  20   1       25.13       27.07     12.20 o 
   6  20   1        7.10        9.12      9.25 o 
  -6  21   1       28.48       27.80     13.56 o 
  -5  21   1       98.71      101.76     10.38 o 
  -4  21   1      128.10      174.27     11.15 o 
  -3  21   1       95.90      128.80     16.16 o 
  -2  21   1      450.58      475.71     12.48 o 
  -1  21   1      285.71      335.45     11.82 o 
   0  21   1       87.34       94.90      7.78 o 
   1  21   1      156.32      213.68      9.34 o 
   2  21   1      250.13      264.90     10.23 o 
   3  21   1      185.83      233.98     12.36 o 
   4  21   1      136.79      159.76     14.76 o 
   5  21   1       42.08       40.29     13.19 o 
   6  21   1        1.17       -5.59      9.37 o 
  -6  22   1       89.44       66.48     11.39 o 
  -5  22   1       52.84       49.93      8.94 o 
  -4  22   1      239.47      223.24     11.66 o 
  -3  22   1      147.59      133.94      8.38 o 
  -2  22   1       22.60       15.90      5.35 o 
  -1  22   1       50.44       62.25      6.80 o 
   0  22   1        0.06        2.24      5.95 o 
   1  22   1      161.13      175.56      9.38 o 
   2  22   1      412.30      403.27     11.59 o 
   3  22   1      110.25       91.92      8.90 o 
   4  22   1        0.67        4.83      9.99 o 
   5  22   1        0.09        4.93     16.16 o 
  -5  23   1        3.36        1.88      6.93 o 
  -4  23   1       20.52       25.74      9.67 o 
  -3  23   1      138.34      101.03      7.65 o 
  -2  23   1        4.52       12.81      7.85 o 
  -1  23   1       15.13       12.89      8.34 o 
   0  23   1      134.02      166.99     24.96 o 
   1  23   1      115.32      154.02      8.50 o 
   2  23   1      126.01      150.90      9.38 o 
   3  23   1       32.73       35.28      7.86 o 
   4  23   1       72.63       71.30     11.18 o 
   5  23   1        0.35       10.23      9.05 o 
  -5  24   1       56.15       84.75     19.04 o 
  -4  24   1        6.13        6.10      7.98 o 
  -3  24   1      602.42      613.03     23.52 o 
  -2  24   1       61.37       59.98      7.58 o 
  -1  24   1      131.15      100.87      7.39 o 
   0  24   1      124.86      123.74      8.35 o 
   1  24   1      329.13      290.65     11.72 o 
   2  24   1      450.99      476.63     16.34 o 
   3  24   1      311.32      349.17     14.84 o 
   4  24   1       40.59       29.20     10.93 o 
   5  24   1       55.45       49.16     15.75 o 
  -5  25   1       36.45       58.16     20.22 o 
  -4  25   1        0.11       13.38     14.72 o 
  -3  25   1      184.79      169.36      9.90 o 
  -2  25   1        2.65       -5.80      7.11 o 
  -1  25   1        4.49       10.27      6.36 o 
   0  25   1       64.80       38.99      7.51 o 
   1  25   1        1.28        1.39      6.85 o 
   2  25   1       71.15       58.84      7.99 o 
   3  25   1      465.26      489.78     17.70 o 
   4  25   1       23.89       41.48     16.04 o 
  -4  26   1       47.68       37.06     10.68 o 
  -3  26   1       15.05        5.79      7.23 o 
  -2  26   1        0.22       -0.15      5.81 o 
  -1  26   1      184.56      184.38     17.90 o 
   0  26   1       71.84       85.48      7.73 o 
   1  26   1     1655.31     1745.59     59.70 o 
   2  26   1       53.35       42.92      7.84 o 
   3  26   1       15.44       10.35      7.88 o 
   4  26   1        8.44        7.83      9.56 o 
  -4  27   1       20.60        7.38     18.13 o 
  -3  27   1        0.53       -1.63      8.06 o 
  -2  27   1        0.16        6.95      5.97 o 
  -1  27   1        8.98        8.79      6.92 o 
   0  27   1        2.08       16.93      8.52 o 
   1  27   1        4.52       -2.20      8.48 o 
   2  27   1      107.44      109.80     20.00 o 
   3  27   1       29.09       32.51      8.57 o 
   4  27   1       10.81       36.49     12.99 o 
  -3  28   1       73.75       91.93     14.81 o 
  -2  28   1        9.51        7.75      5.95 o 
  -1  28   1       51.64       40.23      8.78 o 
   0  28   1        9.91       10.54      7.12 o 
   1  28   1       58.01       63.01      8.77 o 
   2  28   1       60.90       58.66      9.51 o 
   3  28   1       24.53       16.48      7.84 o 
  -2  29   1        1.21        0.40      9.13 o 
  -1  29   1      163.74      123.02      9.93 o 
   0  29   1        0.08        3.78      7.73 o 
   1  29   1      153.55      140.50     14.64 o 
   2  29   1      114.75       93.18     11.20 o 
  -2  30   1      106.98       93.60     14.82 o 
  -1  30   1        8.48       19.15      8.70 o 
   0  30   1       23.67       17.22      9.36 o 
   1  30   1        4.54        5.56      8.70 o 
  -6   0   2        0.04        1.26     13.70 o 
  -4   0   2      414.77      451.47     14.71 o 
  -2   0   2     1552.47     1759.95     27.89 o 
   0   0   2     2935.01     3211.10     44.40 o 
   4   0   2      361.85      367.39     38.99 o 
   6   0   2       67.24       75.78     20.66 o 
   8   0   2       59.31       61.91     24.87 o 
  -8   1   2      141.55      149.87     31.41 o 
  -7   1   2       16.87       26.36     16.53 o 
  -6   1   2      286.09      271.51     17.01 o 
  -5   1   2       18.33       27.58      4.16 o 
  -4   1   2       93.05       97.50      4.32 o 
  -3   1   2     1166.67     1238.25     11.44 o 
  -2   1   2       11.62       17.28      2.70 o 
  -1   1   2     1522.80     1556.09     13.13 o 
   0   1   2      443.37      356.91      6.02 o 
   1   1   2     1608.92     1446.34     22.20 o 
   2   1   2     2069.43       26.35     11.17 o 
   3   1   2     2062.93     1900.11     36.07 o 
   4   1   2     2966.55     2986.63     58.57 o 
   5   1   2     1467.38     1487.18     24.52 o 
   6   1   2       97.79      100.04      5.10 o 
   7   1   2       44.34       37.47      9.07 o 
   8   1   2        0.55        5.35     14.08 o 
  -8   2   2        0.32       -0.01     13.22 o 
  -7   2   2       73.23       60.38     15.53 o 
  -6   2   2      624.58      636.40     20.34 o 
  -5   2   2      250.43      212.43      7.85 o 
  -4   2   2     3670.76     4052.10     35.51 o 
  -3   2   2     3157.77     3491.66     29.78 o 
  -2   2   2      599.33      495.43     11.58 o 
  -1   2   2      911.40      879.92      7.92 o 
   0   2   2       54.15       67.77      3.93 o 
   1   2   2      239.64      175.62      9.89 o 
   2   2   2     2969.06     2840.21     52.70 o 
   3   2   2     1329.35     1227.38     31.97 o 
   4   2   2       56.40       77.85     18.47 o 
   5   2   2      126.73      177.21      5.25 o 
   6   2   2      116.96      111.50     10.56 o 
   7   2   2       82.77      100.63     10.79 o 
   8   2   2       29.27       52.02     29.00 o 
  -8   3   2      220.49      227.69     23.95 o 
  -7   3   2        7.85       28.42     17.66 o 
  -6   3   2        3.52        4.16      5.46 o 
  -5   3   2       80.35       74.50      6.76 o 
  -4   3   2     1849.86     1651.95     22.79 o 
  -3   3   2    12836.40    12830.92    156.64 o 
  -2   3   2     3986.84     3509.06     31.93 o 
  -1   3   2      851.65     1063.07     12.21 o 
   0   3   2     5729.17     5792.53     58.86 o 
   1   3   2     4812.04     4026.89     43.92 o 
   2   3   2     4903.93     4648.73     79.96 o 
   3   3   2     1126.24     1087.60     52.06 o 
   4   3   2      394.15      407.31     14.39 o 
   5   3   2      359.27      409.41     15.97 o 
   6   3   2       45.84       44.78      9.49 o 
   7   3   2        3.44        5.36      5.71 o 
   8   3   2      155.96      187.10     21.86 o 
  -8   4   2       80.58       63.87     24.03 o 
  -7   4   2       34.51       30.81      7.03 o 
  -6   4   2       59.29       62.29      7.13 o 
  -5   4   2     1530.40     1501.11     23.73 o 
  -4   4   2     4147.82     3883.80     48.99 o 
  -3   4   2      406.12      586.11      9.78 o 
  -2   4   2     3517.16     3674.14     33.78 o 
  -1   4   2    10616.62    10767.00    184.26 o 
   0   4   2     1567.19     1236.01     27.78 o 
   1   4   2      843.67      798.91     14.39 o 
   2   4   2      243.32      287.16      8.77 o 
   3   4   2      538.60      474.22     13.72 o 
   4   4   2     2947.95     2903.46    137.29 o 
   5   4   2       96.76      101.78      7.87 o 
   6   4   2       10.79        9.13      6.18 o 
   7   4   2       15.38       -3.27      8.19 o 
   8   4   2      111.30      113.49     19.35 o 
  -8   5   2       19.05       28.67     21.29 o 
  -7   5   2      805.81      859.06     33.37 o 
  -6   5   2      202.50      240.80     14.45 o 
  -5   5   2       58.97       88.03      8.52 o 
  -4   5   2      497.33      553.11     14.73 o 
  -3   5   2      868.38     1015.29     12.99 o 
  -2   5   2     1654.49     1504.56     16.66 o 
  -1   5   2      907.78      786.35     30.50 o 
   0   5   2        1.20        3.13      2.69 o 
   1   5   2    11371.59    10989.24    123.15 o 
   2   5   2      112.94      136.60      4.67 o 
   3   5   2     1448.20     1585.38     21.67 o 
   4   5   2      125.31      116.65     15.17 o 
   5   5   2      414.42      401.82     12.46 o 
   6   5   2      113.60      122.87      9.10 o 
   7   5   2       15.24       -0.40      6.92 o 
   8   5   2        0.27       15.28     16.49 o 
  -8   6   2       11.03       -1.14      7.89 o 
  -7   6   2      435.68      459.75     16.29 o 
  -6   6   2       79.81      105.02     20.13 o 
  -5   6   2      142.63      118.79      8.76 o 
  -4   6   2        9.02        2.86      4.88 o 
  -3   6   2       26.10       45.26      5.45 o 
  -2   6   2     5226.56     4754.36     54.30 o 
  -1   6   2    13000.44    12534.56    183.20 o 
   0   6   2     3431.19     3123.37     27.61 o 
   1   6   2      544.90      517.50      7.34 o 
   2   6   2     4607.62     4182.57     44.16 o 
   3   6   2     1141.71     1087.87     14.98 o 
   4   6   2        6.72        5.46      4.67 o 
   5   6   2       12.62        8.18      7.06 o 
   6   6   2        4.26        1.44      6.50 o 
   7   6   2      130.40      129.69     13.16 o 
   8   6   2       48.53       80.65     21.98 o 
  -8   7   2       84.92       72.55     10.77 o 
  -7   7   2      113.80      124.26     11.30 o 
  -6   7   2     1366.39     1402.69     31.06 o 
  -5   7   2       76.41       89.72     10.25 o 
  -4   7   2      438.69      447.32     23.85 o 
  -3   7   2      297.24      370.25      8.27 o 
  -2   7   2       50.66       38.33      2.94 o 
  -1   7   2       69.08       80.73      6.89 o 
   0   7   2      266.53      264.17      8.18 o 
   1   7   2     1769.53     1792.00     21.62 o 
   2   7   2       17.11        5.80      3.05 o 
   3   7   2        9.33       12.57      4.52 o 
   4   7   2      123.91       68.21     29.29 o 
   5   7   2      614.41      630.77     33.04 o 
   6   7   2      240.16      259.97     20.08 o 
   7   7   2      230.65      299.33     19.15 o 
   8   7   2       10.86        6.92     23.76 o 
  -8   8   2        2.29        9.12     12.65 o 
  -7   8   2       56.70       57.97      9.33 o 
  -6   8   2      569.58      643.99     15.37 o 
  -5   8   2       26.53       22.57      6.41 o 
  -4   8   2       87.09      100.56      7.42 o 
  -3   8   2     1332.66     1261.45     14.23 o 
  -2   8   2     2479.87     2442.57     22.38 o 
  -1   8   2     2414.26     2430.06     27.09 o 
   0   8   2      379.43      401.32      7.32 o 
   1   8   2       71.34       46.24      3.97 o 
   2   8   2       17.16       10.52      4.34 o 
   3   8   2     1985.96     1823.06     24.66 o 
   4   8   2        1.37       17.48      8.06 o 
   5   8   2        0.07       -0.66      6.51 o 
   6   8   2      149.88      162.51     15.15 o 
   7   8   2      215.19      259.84     21.82 o 
   8   8   2       71.78       94.44     21.27 o 
  -8   9   2       43.28       46.74     10.05 o 
  -7   9   2        1.42        3.58      8.31 o 
  -6   9   2     1532.32     1479.70     26.19 o 
  -5   9   2       12.81       20.95      6.48 o 
  -4   9   2     1001.43     1054.30     14.79 o 
  -3   9   2      850.08      976.72     17.22 o 
  -2   9   2     1807.25     1693.97     21.63 o 
  -1   9   2     1263.44     1238.28     11.63 o 
   0   9   2     4200.15     4214.36     39.62 o 
   1   9   2      972.46      955.22     13.89 o 
   2   9   2     6337.57     6244.10     64.97 o 
   3   9   2      856.17      947.74     15.39 o 
   4   9   2      207.98      209.36     14.67 o 
   5   9   2       50.61       46.79      7.97 o 
   6   9   2       87.68       97.10     10.35 o 
   7   9   2       17.05       38.02      9.70 o 
   8   9   2        6.45       18.48     10.07 o 
  -8  10   2        6.45       18.89      9.35 o 
  -7  10   2      232.84      215.84     16.02 o 
  -6  10   2      538.45      571.36     24.96 o 
  -5  10   2      160.80      166.43     10.14 o 
  -4  10   2       72.34       81.19     10.32 o 
  -3  10   2     6839.64     7147.64     84.14 o 
  -2  10   2     4589.45     4705.12     50.52 o 
  -1  10   2     1083.14     1072.09     10.56 o 
   0  10   2     1522.01     1477.22     14.49 o 
   1  10   2      228.93      199.41      6.40 o 
   2  10   2        1.24        1.80      3.07 o 
   3  10   2     1740.39     1721.38     20.95 o 
   4  10   2      275.80      279.58     20.64 o 
   5  10   2      411.33      367.82     33.37 o 
   6  10   2      301.31      329.44     14.58 o 
   7  10   2       44.05       45.02     10.38 o 
  -8  11   2        0.05       -5.08      9.56 o 
  -7  11   2       13.51       18.97      8.00 o 
  -6  11   2       13.41       14.41      7.47 o 
  -5  11   2        5.57       11.70      7.18 o 
  -4  11   2       24.82       18.55      3.09 o 
  -3  11   2     2519.73     2579.20     78.79 o 
  -2  11   2      189.23      154.09      5.20 o 
  -1  11   2       45.30       51.10      3.75 o 
   0  11   2      685.21      724.02     10.02 o 
   1  11   2      102.89      107.72      6.99 o 
   2  11   2     1339.67     1465.33     21.90 o 
   3  11   2      250.21      204.85     15.09 o 
   4  11   2      233.73      249.95     15.49 o 
   5  11   2      554.80      598.38     32.77 o 
   6  11   2     1069.09     1046.53     27.12 o 
   7  11   2       50.49       53.75     11.78 o 
  -8  12   2       31.99       44.07     11.79 o 
  -7  12   2       91.29       61.66     10.29 o 
  -6  12   2      169.78      164.17     12.62 o 
  -5  12   2       15.87       10.12      2.90 o 
  -4  12   2      521.60      546.99      9.11 o 
  -3  12   2      104.76       71.31      5.70 o 
  -2  12   2      195.08      335.55     13.81 o 
  -1  12   2      105.19      133.75      6.80 o 
   0  12   2      124.25      127.15      9.23 o 
   1  12   2     2149.83     2413.43     25.40 o 
   2  12   2       15.18       20.38      4.80 o 
   3  12   2      631.31      610.57     18.27 o 
   4  12   2      480.66      501.09     29.87 o 
   5  12   2        0.26        7.19      9.71 o 
   6  12   2       97.25       99.55     15.67 o 
   7  12   2       32.61       39.80     11.60 o 
  -7  13   2        3.54       13.38      8.87 o 
  -6  13   2       89.27      113.52     13.48 o 
  -5  13   2      224.77      256.19     16.64 o 
  -4  13   2      145.73      158.01      9.66 o 
  -3  13   2        0.40        6.66      3.62 o 
  -2  13   2       66.44      101.60      8.43 o 
  -1  13   2      445.84      412.12      8.23 o 
   0  13   2      535.13      556.05      8.31 o 
   1  13   2      154.23      216.46      6.13 o 
   2  13   2      538.55      550.69     10.50 o 
   3  13   2      434.37      419.00     13.16 o 
   4  13   2       96.14       93.09     10.71 o 
   5  13   2     3356.60     3436.40     62.09 o 
   6  13   2       66.30       64.52     10.75 o 
   7  13   2      151.47      186.50     15.94 o 
  -7  14   2        4.94       -4.47      7.66 o 
  -6  14   2      260.66      267.05     12.00 o 
  -5  14   2       12.86       19.89      4.61 o 
  -4  14   2       15.70       12.28      4.01 o 
  -3  14   2      375.71      393.87     18.32 o 
  -2  14   2     1626.21     1658.48     19.99 o 
  -1  14   2      145.39      141.91      7.08 o 
   0  14   2       75.96       73.08      4.91 o 
   1  14   2      411.17      463.02     10.62 o 
   2  14   2       51.88       46.90      6.01 o 
   3  14   2       20.03       37.93      6.43 o 
   4  14   2       11.32        6.75      5.92 o 
   5  14   2     2193.99     2171.65     41.60 o 
   6  14   2      448.37      487.64     30.06 o 
   7  14   2       38.74       42.64     12.39 o 
  -7  15   2       16.15       14.02     10.45 o 
  -6  15   2      115.24      145.79     17.34 o 
  -5  15   2      111.10      117.36     10.49 o 
  -4  15   2     1201.40     1164.29     23.23 o 
  -3  15   2       26.98       25.30      4.71 o 
  -2  15   2      269.05      276.15     12.63 o 
  -1  15   2      501.11      566.21     10.37 o 
   0  15   2     3175.84     3279.82     41.94 o 
   1  15   2     1386.11     1503.93     22.47 o 
   2  15   2      235.07      238.89      8.36 o 
   3  15   2      330.32      315.73      9.29 o 
   4  15   2      415.91      447.05     11.07 o 
   5  15   2       42.88       41.46     11.95 o 
   6  15   2        1.36       11.92     10.29 o 
   7  15   2       11.66        9.79     12.30 o 
  -7  16   2      196.76      236.79     17.74 o 
  -6  16   2        5.80       12.43     11.45 o 
  -5  16   2      172.24      185.97     12.55 o 
  -4  16   2      279.82      277.13     18.10 o 
  -3  16   2     1523.97     1528.10     42.79 o 
  -2  16   2       85.98       82.26      5.00 o 
  -1  16   2        0.18        2.89      4.35 o 
   0  16   2      588.51      616.40     13.30 o 
   1  16   2        9.41        3.56      4.97 o 
   2  16   2      150.15      170.94      7.57 o 
   3  16   2      550.68      569.13     11.58 o 
   4  16   2      600.62      672.59     17.29 o 
   5  16   2        1.69      -15.25     10.43 o 
   6  16   2      809.57      912.88     27.31 o 
   7  16   2       20.72       22.32     11.11 o 
  -7  17   2       36.51       49.97     16.55 o 
  -6  17   2      274.37      299.98     17.73 o 
  -5  17   2      200.96      220.35     14.44 o 
  -4  17   2      456.64      501.54     10.97 o 
  -3  17   2       33.87       30.27     10.28 o 
  -2  17   2      571.74      608.47     19.08 o 
  -1  17   2      326.83      324.28      7.96 o 
   0  17   2     1630.50     1685.63     21.69 o 
   1  17   2     1211.32     1180.17     20.73 o 
   2  17   2       23.31       32.18      6.15 o 
   3  17   2       19.42       27.58      7.29 o 
   4  17   2      956.40     1067.38     28.07 o 
   5  17   2       23.77       31.67     14.30 o 
   6  17   2       13.56       32.09     16.65 o 
  -7  18   2      175.91      192.84     16.27 o 
  -6  18   2        7.09       20.55     11.73 o 
  -5  18   2       67.44       71.22      6.61 o 
  -4  18   2        3.52        3.54      4.63 o 
  -3  18   2      661.55      726.45     14.87 o 
  -2  18   2       95.29       72.91      4.98 o 
  -1  18   2      317.42      314.69     20.02 o 
   0  18   2      163.51      203.95     18.60 o 
   1  18   2      742.12      715.94     14.85 o 
   2  18   2      356.42      343.23     11.31 o 
   3  18   2      310.46      284.94     11.11 o 
   4  18   2      110.39      106.86     10.47 o 
   5  18   2        4.49        9.81     13.51 o 
   6  18   2       90.68       89.56     12.71 o 
  -6  19   2       49.27       27.45      8.02 o 
  -5  19   2       85.31       85.75      6.93 o 
  -4  19   2       24.34       26.81      5.57 o 
  -3  19   2       79.99       62.07     11.30 o 
  -2  19   2       11.27        5.87      4.79 o 
  -1  19   2       71.64      130.63      9.43 o 
   0  19   2       74.77       79.74      6.42 o 
   1  19   2       49.37       44.04      7.81 o 
   2  19   2      215.32      242.41     10.73 o 
   3  19   2       30.36       44.29      6.79 o 
   4  19   2      330.70      347.80     15.70 o 
   5  19   2       23.07       22.64     12.50 o 
   6  19   2       21.44       12.50      9.90 o 
  -6  20   2       47.35       47.23     12.23 o 
  -5  20   2        0.08       -1.69      4.96 o 
  -4  20   2      140.28      153.62      8.49 o 
  -3  20   2      344.18      386.35     15.28 o 
  -2  20   2       19.64       12.46      4.33 o 
  -1  20   2       17.75       12.74      4.12 o 
   0  20   2      144.88      163.68      8.17 o 
   1  20   2      115.58      123.31     10.81 o 
   2  20   2        4.95        1.13      6.15 o 
   3  20   2        3.63        8.30      6.72 o 
   4  20   2       60.84       60.38      8.48 o 
   5  20   2       13.94       78.48     26.73 o 
   6  20   2        0.09        6.07      9.83 o 
  -6  21   2        9.12        6.92      9.13 o 
  -5  21   2        8.59       11.76      5.62 o 
  -4  21   2        1.24        0.19      3.91 o 
  -3  21   2      113.08      156.52     10.29 o 
  -2  21   2     1388.48     1477.46     21.19 o 
  -1  21   2      861.42      920.07     15.31 o 
   0  21   2        2.16        4.32      4.65 o 
   1  21   2       61.82       61.07      7.61 o 
   2  21   2       33.29       32.58      7.79 o 
   3  21   2        0.00        3.72      5.80 o 
   4  21   2      110.16      148.01     21.15 o 
   5  21   2       76.03       66.97     17.74 o 
   6  21   2        5.73       -7.64     17.49 o 
  -6  22   2        0.78        1.69     18.55 o 
  -5  22   2      159.00      165.27      8.29 o 
  -4  22   2      127.09      102.28      6.42 o 
  -3  22   2        1.20        4.49      7.13 o 
  -2  22   2      841.22      793.53     18.56 o 
  -1  22   2      775.64      740.95     16.08 o 
   0  22   2        0.94       -2.51      4.78 o 
   1  22   2       25.08       31.91      7.06 o 
   2  22   2        0.80        6.41      7.60 o 
   3  22   2        7.77       19.51      7.34 o 
   4  22   2        0.09        8.79      7.80 o 
   5  22   2        6.61       23.69     10.89 o 
  -5  23   2       14.28        6.69      5.31 o 
  -4  23   2        1.40        3.37      4.14 o 
  -3  23   2      230.38      227.43     21.39 o 
  -2  23   2       79.53       91.92      9.63 o 
  -1  23   2       30.42       35.71      5.55 o 
   0  23   2       59.41       76.87      8.81 o 
   1  23   2        9.91        0.91      6.24 o 
   2  23   2       90.91       88.54      8.55 o 
   3  23   2      335.46      337.67     23.30 o 
   4  23   2       11.38       26.25      8.91 o 
   5  23   2       15.94       18.94      8.06 o 
  -5  24   2       14.08       36.35     13.64 o 
  -4  24   2       30.13       44.85     10.47 o 
  -3  24   2      107.72      126.67     10.51 o 
  -2  24   2      230.84      211.23     14.16 o 
  -1  24   2       28.40       34.09      5.78 o 
   0  24   2      383.70      388.50     12.69 o 
   1  24   2       16.77       11.90      6.05 o 
   2  24   2        3.25        8.90      6.60 o 
   3  24   2       30.51       18.11      7.29 o 
   4  24   2       52.74       51.57     16.56 o 
   5  24   2        1.16       -7.93      7.49 o 
  -5  25   2       23.78       14.36     11.97 o 
  -4  25   2        0.54       19.11     13.38 o 
  -3  25   2       45.85       42.55     10.24 o 
  -2  25   2        3.40       -1.42      6.18 o 
  -1  25   2      128.80      144.92      8.76 o 
   0  25   2      157.05      183.51     18.45 o 
   1  25   2      362.21      372.00     20.00 o 
   2  25   2        2.38        4.34      6.55 o 
   3  25   2        3.60        2.35      7.24 o 
   4  25   2       21.86       20.40     10.31 o 
  -4  26   2        0.00       -4.36      8.95 o 
  -3  26   2      122.98      120.46      9.41 o 
  -2  26   2        8.66       15.52      6.04 o 
  -1  26   2       30.88       27.06      8.34 o 
   0  26   2      188.79      215.42      9.59 o 
   1  26   2      236.35      257.70     15.44 o 
   2  26   2       15.45        4.33      7.24 o 
   3  26   2       23.51       17.35      8.72 o 
   4  26   2       61.83       50.65     15.03 o 
  -4  27   2       11.08       12.04     10.66 o 
  -3  27   2       47.22       59.69     12.38 o 
  -2  27   2       47.31       46.64      7.40 o 
  -1  27   2      153.66      162.69     10.52 o 
   0  27   2       70.45       64.42      7.96 o 
   1  27   2       14.71       10.76      9.68 o 
   2  27   2      201.96      197.10     12.06 o 
   3  27   2        6.28       21.17      9.08 o 
  -3  28   2        0.48       -6.59     10.90 o 
  -2  28   2       56.88       45.84      8.35 o 
  -1  28   2      408.87      403.58     15.15 o 
   0  28   2       54.30       56.52     10.28 o 
   1  28   2        0.41       -1.50      7.01 o 
   2  28   2       23.02       57.37     12.61 o 
   3  28   2        5.79        1.62      7.97 o 
  -2  29   2      259.25      308.94     19.15 o 
  -1  29   2       68.26       56.02      9.77 o 
   0  29   2        0.57       -2.05      7.76 o 
   1  29   2       13.50       16.74      8.17 o 
   2  29   2        2.14       13.79      8.55 o 
  -1  30   2      119.16       95.88     15.59 o 
   0  30   2       23.42       27.96      8.47 o 
   1  30   2        1.65       -1.76      7.19 o 
  -7   0   3     1178.85     1211.57     57.12 o 
  -5   0   3      333.06      327.30     23.06 o 
  -3   0   3        7.42       17.54      5.25 o 
  -1   0   3     5547.76     5614.22     93.93 o 
   1   0   3     4354.91     4583.63     86.14 o 
   3   0   3     4362.15     4420.07    118.46 o 
   5   0   3       34.39       41.95     17.71 o 
   7   0   3      102.16      110.13      8.05 o 
  -8   1   3       40.23       14.12     21.08 o 
  -7   1   3       23.40       17.47     11.06 o 
  -6   1   3        5.53       21.18      8.63 o 
  -5   1   3      505.92      478.83      9.23 o 
  -4   1   3      467.94      464.65     11.72 o 
  -3   1   3     1288.29     1249.18     13.24 o 
  -2   1   3     2416.35     2074.92     22.26 o 
  -1   1   3     2801.23     2570.15     31.94 o 
   0   1   3     6789.59     6324.04     76.54 o 
   1   1   3    45271.00    46746.43   1251.25 o 
   2   1   3      263.88      317.97     16.46 o 
   3   1   3       15.24       14.82     14.02 o 
   4   1   3       64.48       80.68      9.82 o 
   5   1   3      151.06      157.58     17.87 o 
   6   1   3       25.07       22.31      4.38 o 
   7   1   3      360.49      394.55     14.23 o 
   8   1   3       20.51       43.16     15.29 o 
  -8   2   3        0.26        2.93     13.76 o 
  -7   2   3      161.12      180.11     17.88 o 
  -6   2   3      227.15      249.56     19.44 o 
  -5   2   3      239.11      264.88     13.08 o 
  -4   2   3      174.09      155.07      4.54 o 
  -3   2   3       96.61       82.28     10.78 o 
  -2   2   3     5216.80     5681.63     52.89 o 
  -1   2   3      780.78      670.19     10.17 o 
   0   2   3     1068.43     1066.73     13.94 o 
   1   2   3    11606.73    11952.67    205.83 o 
   2   2   3      775.05      854.08     30.56 o 
   3   2   3     4527.02     4496.95     92.72 o 
   4   2   3      506.26      476.00     20.74 o 
   5   2   3        3.90        4.69      9.94 o 
   6   2   3      218.61      181.41     10.53 o 
   7   2   3      582.05      538.26     31.57 o 
   8   2   3       12.48      -14.96     13.63 o 
  -8   3   3      169.64      146.74     21.55 o 
  -7   3   3       56.88       29.19     13.64 o 
  -6   3   3      114.18      150.86     19.41 o 
  -5   3   3      269.39      280.14      5.26 o 
  -4   3   3      122.25       86.56      4.26 o 
  -3   3   3     2427.27     2423.37     28.80 o 
  -2   3   3     1816.62     1859.38     18.70 o 
  -1   3   3    50322.34    54145.77   1063.97 o 
   0   3   3     2043.91     2168.75     24.62 o 
   1   3   3    43637.29    46185.81   1226.35 o 
   2   3   3      956.71      841.67     16.77 o 
   3   3   3      511.65      520.42     18.05 o 
   4   3   3       38.01       26.79     12.23 o 
   5   3   3      284.65      281.37     15.68 o 
   6   3   3      133.32      132.95     11.50 o 
   7   3   3       27.06       21.38      6.99 o 
   8   3   3        1.18        9.06     13.27 o 
  -8   4   3       22.04       30.16     16.25 o 
  -7   4   3      273.29      295.34     21.71 o 
  -6   4   3      272.94      274.28     13.80 o 
  -5   4   3     1923.39     1854.06     18.82 o 
  -4   4   3       68.89       66.96      5.70 o 
  -3   4   3      124.61      145.13      5.63 o 
  -2   4   3       20.91       10.80      2.96 o 
  -1   4   3    11649.13    11652.69    147.11 o 
   0   4   3    35336.00    36037.86    736.21 o 
   1   4   3    71789.32    74867.41   2478.99 o 
   2   4   3       10.78        9.15      3.92 o 
   3   4   3     1075.19     1202.06     28.03 o 
   4   4   3      842.10      720.82     17.53 o 
   5   4   3      142.89      157.00     10.76 o 
   6   4   3        9.12       -7.70      9.19 o 
   7   4   3      110.62      119.66      9.83 o 
   8   4   3        5.07       19.96     18.20 o 
  -8   5   3      119.41      122.47     20.21 o 
  -7   5   3       67.17       63.79      8.50 o 
  -6   5   3      114.24      141.47     13.78 o 
  -5   5   3     3204.98     3045.54     34.15 o 
  -4   5   3      711.17      694.81     18.40 o 
  -3   5   3     2147.38     2156.29     20.69 o 
  -2   5   3        6.10       18.95      2.41 o 
  -1   5   3    47111.12    49337.29    928.05 o 
   0   5   3     8775.32     8408.79     98.31 o 
   1   5   3     2222.89     2319.34     34.96 o 
   2   5   3     2869.46     2746.19     39.62 o 
   3   5   3      580.94      703.18     14.75 o 
   4   5   3       85.28       74.92      8.81 o 
   5   5   3      204.32      200.32      5.47 o 
   6   5   3      305.56      299.05     15.23 o 
   7   5   3        8.96        8.18     10.69 o 
   8   5   3       11.87       10.67     17.48 o 
  -8   6   3       88.20       99.07     32.67 o 
  -7   6   3      129.41      133.77     13.50 o 
  -6   6   3     1776.46     1921.45     36.10 o 
  -5   6   3      285.55      262.41      9.59 o 
  -4   6   3        0.59        3.42      5.06 o 
  -3   6   3     1415.91     1288.47     17.60 o 
  -2   6   3      412.13      381.33      8.52 o 
  -1   6   3     5098.26     5170.61     67.83 o 
   0   6   3    18268.16    16724.79    240.17 o 
   1   6   3     2190.49     2335.07     25.78 o 
   2   6   3      414.42      440.66      9.49 o 
   3   6   3      252.49      290.24     17.09 o 
   4   6   3        0.42       13.03      5.18 o 
   5   6   3      197.73      190.91     14.49 o 
   6   6   3      127.23      110.06     12.34 o 
   7   6   3      118.84      130.40     14.52 o 
   8   6   3        4.99       25.95     16.31 o 
  -8   7   3       10.44        7.55      8.78 o 
  -7   7   3      605.68      511.62     19.33 o 
  -6   7   3     1584.68     1477.74     29.69 o 
  -5   7   3       48.79       62.58      4.13 o 
  -4   7   3      367.97      353.06     10.41 o 
  -3   7   3        0.00        4.24      4.43 o 
  -2   7   3     1230.92     1193.12     21.59 o 
  -1   7   3     4483.26     3751.21     52.29 o 
   0   7   3      244.25      207.99      6.12 o 
   1   7   3      593.03      540.47      9.25 o 
   2   7   3     2432.47     2314.41     29.87 o 
   3   7   3       25.94       45.31      6.06 o 
   4   7   3       16.85       29.41     10.21 o 
   5   7   3       55.80       42.63     21.05 o 
   6   7   3      279.52      290.71     17.50 o 
   7   7   3       17.39       16.40      9.77 o 
   8   7   3        8.61       -2.58     14.30 o 
  -8   8   3       93.46       63.05     12.93 o 
  -7   8   3       93.05      101.69     12.46 o 
  -6   8   3      597.15      574.58     31.40 o 
  -5   8   3      311.61      255.54     38.64 o 
  -4   8   3      791.66      763.54     14.51 o 
  -3   8   3     1248.46     1549.29     20.58 o 
  -2   8   3     1276.76     1213.08     19.71 o 
  -1   8   3     6560.51     6920.22     90.52 o 
   0   8   3     5597.97     5547.91     62.83 o 
   1   8   3      352.55      409.00      9.05 o 
   2   8   3     4894.77     4892.34     59.99 o 
   3   8   3      116.48      152.63      8.75 o 
   4   8   3     1111.24      942.51     42.85 o 
   5   8   3       28.14       11.80     12.52 o 
   6   8   3      478.15      494.69     23.89 o 
   7   8   3       28.80       68.10     16.04 o 
  -8   9   3       31.34       46.50     10.71 o 
  -7   9   3      122.19       79.17     10.50 o 
  -6   9   3       61.23       68.40      7.99 o 
  -5   9   3      457.00      427.81     53.14 o 
  -4   9   3      429.63      387.53      8.03 o 
  -3   9   3      530.63      473.59      7.39 o 
  -2   9   3       32.46       75.32      6.45 o 
  -1   9   3      706.69      826.01     18.04 o 
   0   9   3     3847.01     3581.57     32.89 o 
   1   9   3        5.63        2.38      3.42 o 
   2   9   3      160.00      134.85      8.46 o 
   3   9   3        1.38       -4.58      5.57 o 
   4   9   3       93.24      120.64      8.28 o 
   5   9   3      785.99      764.54     30.55 o 
   6   9   3      214.99      226.79     21.30 o 
   7   9   3      178.89      214.03     14.43 o 
  -8  10   3       88.02      100.94     12.19 o 
  -7  10   3        3.39        7.20      9.27 o 
  -6  10   3      810.76      848.63     25.00 o 
  -5  10   3        6.81       10.23      6.76 o 
  -4  10   3       40.31       42.20      4.47 o 
  -3  10   3      179.64      197.70     10.32 o 
  -2  10   3      118.17      102.73     10.83 o 
  -1  10   3     2217.20     2306.71     32.44 o 
   0  10   3        3.15        6.15      3.44 o 
   1  10   3     3322.25     3370.53     38.49 o 
   2  10   3      247.46      354.19     11.75 o 
   3  10   3     3131.53     3059.98     38.54 o 
   4  10   3      790.54      784.46     23.09 o 
   5  10   3       87.32       94.47     16.39 o 
   6  10   3      225.30      213.62     15.87 o 
   7  10   3       46.46       74.93     14.58 o 
  -8  11   3       65.02       76.49     13.40 o 
  -7  11   3      685.17      737.86     21.32 o 
  -6  11   3       35.28       26.98      7.57 o 
  -5  11   3      553.52      443.13      7.62 o 
  -4  11   3      123.83      143.32     10.96 o 
  -3  11   3       65.32       74.20      4.87 o 
  -2  11   3      947.42      888.57     38.87 o 
  -1  11   3       53.83       38.19      8.65 o 
   0  11   3      242.29      266.91      7.31 o 
   1  11   3      260.86      265.62     10.50 o 
   2  11   3      531.15      765.37     13.07 o 
   3  11   3      110.56      107.13      7.82 o 
   4  11   3       56.30       58.88     16.06 o 
   5  11   3       35.02       13.53     13.49 o 
   6  11   3        0.35       -2.01     10.21 o 
   7  11   3       18.70        7.11     14.28 o 
  -8  12   3        5.57       10.44      8.61 o 
  -7  12   3        6.00        6.74      7.38 o 
  -6  12   3        0.18        6.63      6.94 o 
  -5  12   3      183.92      187.79      8.01 o 
  -4  12   3      184.61      202.91      7.55 o 
  -3  12   3       44.30       58.07      4.79 o 
  -2  12   3        1.74        4.70      5.71 o 
  -1  12   3     1151.18     1022.60     41.87 o 
   0  12   3        7.08        7.17      2.55 o 
   1  12   3      538.53      494.59     10.51 o 
   2  12   3       15.83       40.06      5.38 o 
   3  12   3        4.79        1.65      4.05 o 
   4  12   3      176.20      208.22     41.64 o 
   5  12   3     1559.23     1401.90     62.18 o 
   6  12   3      406.75      397.23     24.89 o 
   7  12   3        5.38       21.31     11.15 o 
  -7  13   3        1.80       -6.64      7.41 o 
  -6  13   3       14.31        1.69      6.81 o 
  -5  13   3      306.49      302.88     20.14 o 
  -4  13   3        2.25       11.12      4.03 o 
  -3  13   3       17.08       15.39      2.76 o 
  -2  13   3      489.54      606.73     14.45 o 
  -1  13   3        1.65        7.09      3.42 o 
   0  13   3       34.04       22.75      4.48 o 
   1  13   3     1135.93     1142.10     14.88 o 
   2  13   3     2350.73     2442.39     27.24 o 
   3  13   3       69.78       73.20      5.16 o 
   4  13   3       12.74       13.22      9.51 o 
   5  13   3      126.46      107.24     13.55 o 
   6  13   3       36.10       30.48     10.18 o 
   7  13   3        4.78       31.71     14.63 o 
  -7  14   3        8.06        4.16      8.70 o 
  -6  14   3      175.71      194.87     11.76 o 
  -5  14   3      465.55      509.94     13.25 o 
  -4  14   3      120.74       97.97      5.99 o 
  -3  14   3        5.35        5.12      3.63 o 
  -2  14   3      125.45      101.06      6.44 o 
  -1  14   3     1587.06     1469.44     33.67 o 
   0  14   3     4027.67     4016.71     39.68 o 
   1  14   3      306.92      292.20      7.03 o 
   2  14   3     1305.86     1272.67     17.96 o 
   3  14   3      930.71      912.61     22.11 o 
   4  14   3      351.05      433.17     21.03 o 
   5  14   3      101.01       74.08     17.76 o 
   6  14   3       32.47       27.29     12.60 o 
   7  14   3        5.94        2.31     11.83 o 
  -7  15   3        0.04       -3.05      8.24 o 
  -6  15   3       37.58       67.17     11.27 o 
  -5  15   3        0.05        6.29      5.04 o 
  -4  15   3      923.89      915.47     15.52 o 
  -3  15   3        0.69       -0.27      4.25 o 
  -2  15   3      125.18      141.16      6.72 o 
  -1  15   3       34.14       19.04      4.52 o 
   0  15   3      265.95      310.48      7.24 o 
   1  15   3      145.47      163.79      6.10 o 
   2  15   3      423.02      393.78      9.42 o 
   3  15   3      764.92      701.73     15.03 o 
   4  15   3     1194.84     1247.30     31.65 o 
   5  15   3        1.82       11.05     10.25 o 
   6  15   3       11.96        9.12      9.71 o 
   7  15   3        1.74       -7.33     16.73 o 
  -7  16   3      209.61      210.46     12.47 o 
  -6  16   3      441.60      469.84     27.38 o 
  -5  16   3       40.02       35.99      5.98 o 
  -4  16   3       56.58       44.74      6.96 o 
  -3  16   3      103.75       91.90      4.61 o 
  -2  16   3      387.57      420.20     13.29 o 
  -1  16   3        0.50       13.06      5.01 o 
   0  16   3        4.39       13.77      5.10 o 
   1  16   3      892.63      902.30     15.66 o 
   2  16   3      196.09      226.31     10.21 o 
   3  16   3      113.80      117.23      9.40 o 
   4  16   3      304.31      328.33     26.02 o 
   5  16   3       17.37        2.71     10.66 o 
   6  16   3       19.48       24.88     22.16 o 
  -7  17   3       22.19       20.06      8.39 o 
  -6  17   3        0.00       -6.58      4.39 o 
  -5  17   3        9.32        9.68      4.58 o 
  -4  17   3      403.54      374.80      7.49 o 
  -3  17   3      223.10      224.16     15.25 o 
  -2  17   3      336.69      351.89      8.03 o 
  -1  17   3       36.43       33.23      3.13 o 
   0  17   3     1791.68     1847.22     23.21 o 
   1  17   3       16.89       20.25      7.81 o 
   2  17   3      526.82      594.40     15.66 o 
   3  17   3      186.57      196.83     15.11 o 
   4  17   3        1.26        7.69      5.87 o 
   5  17   3       33.92       27.15     13.81 o 
   6  17   3      103.88      123.27     40.79 o 
  -7  18   3       18.71       24.18     12.45 o 
  -6  18   3        1.20       -0.03      9.64 o 
  -5  18   3       81.56       74.10      6.45 o 
  -4  18   3      751.40      729.01     20.71 o 
  -3  18   3       13.98        4.67      6.87 o 
  -2  18   3       47.56       39.04      3.08 o 
  -1  18   3      154.17      154.54     13.10 o 
   0  18   3     1093.64     1160.71     19.53 o 
   1  18   3       84.03      104.30      7.48 o 
   2  18   3        7.79       15.57      6.64 o 
   3  18   3      116.71      119.71      8.25 o 
   4  18   3      446.59      426.43     17.26 o 
   5  18   3       34.66        4.02     10.11 o 
   6  18   3       64.38       68.77     17.77 o 
  -6  19   3        8.58        8.17      6.78 o 
  -5  19   3       48.61       32.25      7.35 o 
  -4  19   3       27.94       29.95      4.19 o 
  -3  19   3        6.02        6.20      4.63 o 
  -2  19   3      411.71      325.12      5.84 o 
  -1  19   3      266.48      265.26     13.50 o 
   0  19   3       68.06       63.77      9.73 o 
   1  19   3      352.96      373.10     13.44 o 
   2  19   3       17.66       13.59      7.17 o 
   3  19   3       49.03       39.68      7.40 o 
   4  19   3      467.31      456.84     12.73 o 
   5  19   3       18.52       12.41     11.70 o 
   6  19   3        1.24        0.47     16.49 o 
  -6  20   3       18.03        7.66      5.30 o 
  -5  20   3      145.25      134.89      7.99 o 
  -4  20   3      738.75      687.25     29.16 o 
  -3  20   3      300.68      235.78     31.21 o 
  -2  20   3      309.97      247.19     14.79 o 
  -1  20   3        1.90        5.28      5.67 o 
   0  20   3      101.92       77.43      6.87 o 
   1  20   3      317.54      336.11      9.97 o 
   2  20   3        1.97       10.23      6.12 o 
   3  20   3      249.71      288.05     11.99 o 
   4  20   3       35.81       30.28      8.53 o 
   5  20   3       67.14       53.32     12.37 o 
   6  20   3        1.42        6.11     14.37 o 
  -6  21   3      113.47      132.34     45.08 o 
  -5  21   3        3.42       10.74      4.79 o 
  -4  21   3       82.73       70.32      5.53 o 
  -3  21   3      651.93      502.72     47.95 o 
  -2  21   3      275.84      245.02     14.87 o 
  -1  21   3       96.89       98.96      8.29 o 
   0  21   3      461.95      450.68     12.23 o 
   1  21   3      130.96      162.17     10.46 o 
   2  21   3        0.19        1.48      5.98 o 
   3  21   3      205.75      212.54     11.49 o 
   4  21   3      380.88      442.50     17.78 o 
   5  21   3       41.79       11.52     10.66 o 
  -6  22   3        0.72       -6.66     24.15 o 
  -5  22   3       28.06       31.29      6.03 o 
  -4  22   3       20.09       16.64      3.17 o 
  -3  22   3      923.38      831.35     61.01 o 
  -2  22   3      108.96      110.57      5.93 o 
  -1  22   3       60.62       44.57      7.77 o 
   0  22   3      525.03      561.63     14.98 o 
   1  22   3       23.88       27.76      6.82 o 
   2  22   3       11.62        4.54      5.90 o 
   3  22   3      146.20      191.60     13.54 o 
   4  22   3      139.46      161.10     13.16 o 
   5  22   3        0.60       -6.85     10.60 o 
  -5  23   3       42.02       28.49     13.41 o 
  -4  23   3      486.42      339.95     37.17 o 
  -3  23   3      291.64      301.58     43.40 o 
  -2  23   3      445.66      409.46     10.29 o 
  -1  23   3       24.29       31.84      7.09 o 
   0  23   3        0.17        1.75      5.47 o 
   1  23   3        5.72        1.80      5.84 o 
   2  23   3       66.84       48.34      8.04 o 
   3  23   3       43.22       45.15      8.51 o 
   4  23   3      246.08      265.91     17.44 o 
   5  23   3        0.26       14.31     17.06 o 
  -5  24   3       40.05       27.16     14.04 o 
  -4  24   3        3.05       -5.45      9.55 o 
  -3  24   3       70.08       72.14     14.13 o 
  -2  24   3     1196.84     1120.60     39.31 o 
  -1  24   3      167.72      167.10      9.43 o 
   0  24   3       71.57       84.27      8.80 o 
   1  24   3       24.19       29.80      8.82 o 
   2  24   3        0.09        8.38      6.31 o 
   3  24   3       96.63      148.23     18.44 o 
   4  24   3      144.09      162.90     11.43 o 
  -5  25   3       17.51       -1.90      9.40 o 
  -4  25   3       27.42       57.35     14.47 o 
  -3  25   3       44.75       22.81     14.30 o 
  -2  25   3       62.46       46.69      7.66 o 
  -1  25   3        2.25       -2.53      4.55 o 
   0  25   3      241.72      225.36     11.10 o 
   1  25   3      200.54      258.98     12.19 o 
   2  25   3        2.60        8.40      7.11 o 
   3  25   3        3.44        8.96      7.40 o 
   4  25   3       82.55       80.59     11.46 o 
  -4  26   3       40.52       42.54     27.36 o 
  -3  26   3       10.63        3.16     10.13 o 
  -2  26   3       48.06       54.34      9.19 o 
  -1  26   3       62.37       44.61      5.71 o 
   0  26   3       63.40       46.42      7.93 o 
   1  26   3       81.43       62.59     11.63 o 
   2  26   3      101.29       87.34      9.39 o 
   3  26   3        0.76       -0.10      7.16 o 
   4  26   3        1.55        2.22      7.61 o 
  -4  27   3      127.78      156.39     25.59 o 
  -3  27   3       18.33       21.42     21.36 o 
  -2  27   3        0.95        5.31      6.66 o 
  -1  27   3       33.20       12.29      7.03 o 
   0  27   3       13.50        6.14      5.75 o 
   1  27   3       32.07       44.74      7.93 o 
   2  27   3       15.95        5.70      7.48 o 
   3  27   3       50.94       39.33     10.44 o 
  -3  28   3      131.24      141.23     19.63 o 
  -2  28   3        7.12        1.95     11.29 o 
  -1  28   3        3.96       12.31      7.59 o 
   0  28   3        6.92       16.70      8.72 o 
   1  28   3        0.72       15.14      7.83 o 
   2  28   3       20.82       15.59      9.78 o 
  -2  29   3       88.15      113.78     18.64 o 
  -1  29   3       15.09       30.17     13.14 o 
   0  29   3        3.16        4.93      8.07 o 
   1  29   3        5.26       11.15     10.52 o 
   2  29   3        3.84        3.65      8.25 o 
  -1  30   3       46.38       35.98     16.14 o 
   0  30   3        3.38        5.05      9.39 o 
  -8   0   4       33.52       26.56     22.34 o 
  -6   0   4       22.32       23.27      7.93 o 
  -4   0   4     1156.47     1135.83     33.62 o 
  -2   0   4      405.47      254.88     17.18 o 
   0   0   4     2460.78     2165.92     53.43 o 
   2   0   4       14.74       26.77     12.44 o 
   4   0   4        0.56       15.29     12.57 o 
   6   0   4       46.37       18.57     21.82 o 
   8   0   4       14.99       -2.02     18.39 o 
  -8   1   4       44.76       58.18     24.45 o 
  -7   1   4      133.61      178.57     13.57 o 
  -6   1   4        3.50        2.14      4.34 o 
  -5   1   4      298.65      289.55      9.79 o 
  -4   1   4      332.61      261.96      7.23 o 
  -3   1   4     3711.68     3724.12     35.55 o 
  -2   1   4     3922.60     3653.87     40.88 o 
  -1   1   4      119.53      119.38      6.65 o 
   0   1   4      710.96      583.99     16.32 o 
   1   1   4     2744.60     3413.28     45.04 o 
   2   1   4     2550.69     2691.80     56.87 o 
   3   1   4      889.69      799.19     36.95 o 
   4   1   4       60.71       68.47      9.00 o 
   5   1   4       46.93       46.07     11.28 o 
   6   1   4        3.01       -3.96     10.16 o 
   7   1   4        6.51        0.27      4.27 o 
   8   1   4       13.91       -4.09     13.56 o 
  -8   2   4        4.79       -1.67     18.76 o 
  -7   2   4        0.00        8.72     13.63 o 
  -6   2   4      191.62      220.56      7.86 o 
  -5   2   4        0.70        6.12      4.82 o 
  -4   2   4     1796.13     1552.16     19.36 o 
  -3   2   4     1224.84     1174.36     15.51 o 
  -2   2   4     5533.49     5072.39     58.82 o 
  -1   2   4      543.03      497.79     10.21 o 
   0   2   4     1284.83     1180.47     16.50 o 
   1   2   4     2392.74     2216.64     54.88 o 
   2   2   4      575.31      526.25     14.52 o 
   3   2   4       22.34       38.74      9.95 o 
   4   2   4        2.44        7.49      9.43 o 
   5   2   4      479.56      471.12     19.70 o 
   6   2   4      101.01       62.84     12.48 o 
   7   2   4        6.20        1.74      8.23 o 
   8   2   4       16.70       29.56     20.88 o 
  -8   3   4        9.64        4.98     11.65 o 
  -7   3   4        0.39        2.66     11.56 o 
  -6   3   4      681.06      622.83      9.78 o 
  -5   3   4      194.70      218.42     13.54 o 
  -4   3   4      486.67      470.97      9.07 o 
  -3   3   4      240.64      397.06     12.68 o 
  -2   3   4     6057.52     5519.30     59.91 o 
  -1   3   4     2673.89     2824.56     30.30 o 
   0   3   4      979.12      900.85     15.92 o 
   1   3   4     1010.71      851.39     31.83 o 
   2   3   4      307.09      337.67     12.25 o 
   3   3   4        4.23       15.14      8.85 o 
   4   3   4      783.79      699.45     25.57 o 
   5   3   4        0.01       -6.37     10.76 o 
   6   3   4        4.18        7.23      6.07 o 
   7   3   4        4.72       10.45      9.70 o 
   8   3   4        0.03       12.27     15.31 o 
  -8   4   4        4.29        2.45     13.73 o 
  -7   4   4        8.22       12.55     12.58 o 
  -6   4   4     2480.02     2347.08     40.57 o 
  -5   4   4       36.63       28.21      4.62 o 
  -4   4   4       78.69      114.33      6.75 o 
  -3   4   4     8405.29     8864.92    102.18 o 
  -2   4   4    10115.33     9451.67    101.61 o 
  -1   4   4     8633.05     8843.59    105.97 o 
   0   4   4     6742.77     6058.14     69.10 o 
   1   4   4      199.14      192.80     15.14 o 
   2   4   4     3670.85     3335.92     62.96 o 
   3   4   4      359.15      271.39     14.85 o 
   4   4   4       51.39       90.01     18.34 o 
   5   4   4      145.52      143.93      9.26 o 
   6   4   4      186.85      220.47     22.39 o 
   7   4   4        1.54        1.30      8.76 o 
  -8   5   4      192.26       68.50     29.09 o 
  -7   5   4      946.09      858.56     33.60 o 
  -6   5   4     1012.87      940.04     24.21 o 
  -5   5   4       81.63       72.29      5.04 o 
  -4   5   4      356.08      353.97      7.27 o 
  -3   5   4     3349.97     3838.30     38.69 o 
  -2   5   4     1820.97     2114.04     27.84 o 
  -1   5   4    26452.90    27241.94    409.06 o 
   0   5   4     2066.83     1760.89     24.67 o 
   1   5   4      982.52      988.04     16.39 o 
   2   5   4      665.91      678.00     14.21 o 
   3   5   4        0.00       -2.27      5.90 o 
   4   5   4       46.51       27.78      6.47 o 
   5   5   4      978.84     1069.79     53.92 o 
   6   5   4      264.20      260.21     19.16 o 
   7   5   4       31.95       49.11     10.44 o 
  -8   6   4        0.18       17.02     19.85 o 
  -7   6   4       12.96       15.03      8.03 o 
  -6   6   4       18.47       14.85      3.79 o 
  -5   6   4       24.02       25.75      4.50 o 
  -4   6   4     1196.86     1021.93     14.68 o 
  -3   6   4      226.53      228.55      8.18 o 
  -2   6   4     7311.01     7567.28     79.47 o 
  -1   6   4     1091.16     1285.66     21.24 o 
   0   6   4      490.86      354.58      7.51 o 
   1   6   4     3598.87     3517.47     44.53 o 
   2   6   4      630.99      692.75     12.52 o 
   3   6   4      147.49      168.66      7.46 o 
   4   6   4     2304.28     2442.04     42.74 o 
   5   6   4      365.53      415.03     32.94 o 
   6   6   4      188.84      149.32     19.53 o 
   7   6   4       90.43       92.71     11.11 o 
  -8   7   4       69.57       70.16     29.40 o 
  -7   7   4       64.88       79.95     10.36 o 
  -6   7   4     1511.80     1360.47     87.74 o 
  -5   7   4      394.41      413.41      8.53 o 
  -4   7   4      920.45     1014.61     16.68 o 
  -3   7   4      390.14      497.44     15.01 o 
  -2   7   4     4501.32     4588.94     48.97 o 
  -1   7   4    11460.65    11604.09    147.78 o 
   0   7   4     2833.57     2705.36     54.82 o 
   1   7   4      173.11      144.59      7.67 o 
   2   7   4      968.39     1047.58     18.19 o 
   3   7   4      206.79      156.52      7.37 o 
   4   7   4        0.46        4.53      4.57 o 
   5   7   4      291.23      259.46     12.37 o 
   6   7   4        8.76        1.80     16.96 o 
   7   7   4       19.81       50.07     10.98 o 
  -8   8   4        2.32        5.47      8.37 o 
  -7   8   4        3.20        2.88      8.84 o 
  -6   8   4     1304.37     1417.62     29.62 o 
  -5   8   4      466.16      493.42     10.31 o 
  -4   8   4      203.87      214.09      9.79 o 
  -3   8   4     1159.96     1226.00     14.70 o 
  -2   8   4       87.53       59.77      2.97 o 
  -1   8   4      482.14      415.68     11.51 o 
   0   8   4     1521.99     1435.14     15.73 o 
   1   8   4      333.06      347.55      9.05 o 
   2   8   4      232.52      212.00     13.59 o 
   3   8   4       16.70       34.61      9.40 o 
   4   8   4      218.88      255.57     12.45 o 
   5   8   4      942.71      859.71     14.02 o 
   6   8   4       12.27        5.23     12.93 o 
   7   8   4        3.27       -3.60     11.11 o 
  -8   9   4       10.31        6.85      8.01 o 
  -7   9   4      166.31      201.44     16.22 o 
  -6   9   4       50.58       33.51     10.12 o 
  -5   9   4        3.57        8.82      7.05 o 
  -4   9   4     1114.54     1048.25     15.78 o 
  -3   9   4        4.56        3.71      3.03 o 
  -2   9   4      350.58      414.26     12.44 o 
  -1   9   4      113.01       95.66      9.45 o 
   0   9   4       24.00       18.21      3.98 o 
   1   9   4     8822.71     9245.38    116.78 o 
   2   9   4     4230.97     4233.23     57.06 o 
   3   9   4      160.49      155.04      9.19 o 
   4   9   4      110.97      137.57     13.35 o 
   5   9   4      372.29      414.66     12.08 o 
   6   9   4      139.52      123.58     16.50 o 
   7   9   4       28.12       17.76     10.08 o 
  -8  10   4        2.10        4.38      8.74 o 
  -7  10   4       12.76       34.88      8.92 o 
  -6  10   4      341.13      270.02     11.86 o 
  -5  10   4        0.12        2.35      4.71 o 
  -4  10   4      154.77      159.55      7.40 o 
  -3  10   4       13.47       19.08      3.09 o 
  -2  10   4      154.34      193.93     17.31 o 
  -1  10   4      450.62      447.98     12.05 o 
   0  10   4        9.22       13.58      4.95 o 
   1  10   4     1435.22     1443.11     18.32 o 
   2  10   4     1250.88     1313.29     20.14 o 
   3  10   4      109.30       99.23     10.57 o 
   4  10   4       93.43       85.46      6.75 o 
   5  10   4      543.49      525.48     21.76 o 
   6  10   4       95.56      100.86     23.01 o 
   7  10   4       31.79       28.25     10.73 o 
  -8  11   4       71.79       68.85     10.57 o 
  -7  11   4      290.94      273.11     13.32 o 
  -6  11   4      404.18      253.10     54.36 o 
  -5  11   4        6.81       -2.71      4.42 o 
  -4  11   4       65.91       88.05      6.46 o 
  -3  11   4        3.53        4.10      2.23 o 
  -2  11   4      279.54      305.87     16.42 o 
  -1  11   4      102.76      112.82      8.66 o 
   0  11   4       23.40       12.57      3.98 o 
   1  11   4       33.35       19.39      5.12 o 
   2  11   4      337.27      444.69     20.04 o 
   3  11   4      598.45      505.42     25.24 o 
   4  11   4      129.07      158.83     12.15 o 
   5  11   4        3.10       21.29     21.08 o 
   6  11   4        5.73        7.44      9.01 o 
   7  11   4       21.79       21.90     14.12 o 
  -8  12   4        0.14       17.86      9.56 o 
  -7  12   4       26.32       19.81     11.14 o 
  -6  12   4        1.31        2.44      2.98 o 
  -5  12   4      822.53      812.53     14.67 o 
  -4  12   4      706.48      728.03     18.13 o 
  -3  12   4      230.87      238.46      9.74 o 
  -2  12   4      195.52      193.22      9.94 o 
  -1  12   4      271.11      238.26     24.67 o 
   0  12   4     3800.35     3970.10     49.28 o 
   1  12   4       22.54       43.12      5.34 o 
   2  12   4     1340.15     1299.89     18.47 o 
   3  12   4      157.50      139.60     10.03 o 
   4  12   4       92.80      112.62     16.61 o 
   5  12   4      662.15      592.23     30.45 o 
   6  12   4       14.31        4.85     10.09 o 
   7  12   4        0.03       15.86     12.63 o 
  -7  13   4       80.67       62.60     11.65 o 
  -6  13   4       99.75       90.42      9.90 o 
  -5  13   4      233.92      206.70     11.12 o 
  -4  13   4        0.20        2.85      3.43 o 
  -3  13   4        0.18       -0.08      3.37 o 
  -2  13   4       93.69      118.19     10.95 o 
  -1  13   4      148.73      169.75     11.52 o 
   0  13   4     1421.75     1209.60     18.38 o 
   1  13   4      948.54      898.07     13.95 o 
   2  13   4      104.90      124.08     15.84 o 
   3  13   4      530.55      531.36     13.28 o 
   4  13   4      214.77      232.88     13.49 o 
   5  13   4      127.43      185.22     39.84 o 
   6  13   4       33.16       15.83     12.67 o 
   7  13   4        4.13       41.56     24.07 o 
  -7  14   4       21.39       22.17     10.38 o 
  -6  14   4      123.71      147.62      7.03 o 
  -5  14   4       35.51       19.23      5.79 o 
  -4  14   4      364.08      327.89     10.08 o 
  -3  14   4      152.40      178.85     14.06 o 
  -2  14   4        0.53       -0.41      6.88 o 
  -1  14   4       31.79       27.96     10.02 o 
   0  14   4        3.44        4.72      3.69 o 
   1  14   4       21.04       63.54      5.65 o 
   2  14   4      329.53      306.26     12.04 o 
   3  14   4      140.36      177.82     26.68 o 
   4  14   4       86.27       79.19      8.27 o 
   5  14   4     1810.35     1749.28     53.56 o 
   6  14   4       39.13       22.02     11.32 o 
   7  14   4        1.47       78.58     42.16 o 
  -7  15   4        0.87       -4.04      8.14 o 
  -6  15   4       32.17       42.90      6.79 o 
  -5  15   4       21.21       17.14      4.81 o 
  -4  15   4       25.57       21.14      4.29 o 
  -3  15   4      192.28      205.93     14.18 o 
  -2  15   4       10.19       13.53      8.61 o 
  -1  15   4     3324.27     3096.35     67.27 o 
   0  15   4        0.01        7.76      3.19 o 
   1  15   4      191.66      236.08     11.58 o 
   2  15   4      551.03      628.36     16.24 o 
   3  15   4        4.27       18.56      6.88 o 
   4  15   4      677.20      617.61     45.11 o 
   5  15   4       56.16       38.98     16.38 o 
   6  15   4        0.39       11.65     17.70 o 
  -7  16   4       29.06       44.26     10.33 o 
  -6  16   4      111.39      100.12      9.52 o 
  -5  16   4       60.03       58.90      5.43 o 
  -4  16   4      658.32      603.71     14.32 o 
  -3  16   4      263.30      243.40     14.71 o 
  -2  16   4      471.07      467.26     19.84 o 
  -1  16   4        9.92        3.37      6.07 o 
   0  16   4      546.57      534.59     13.46 o 
   1  16   4        0.87        8.15      4.64 o 
   2  16   4       64.68       62.27      5.92 o 
   3  16   4      184.30      180.14     11.12 o 
   4  16   4      541.10      536.61     21.61 o 
   5  16   4       70.39       80.40     18.35 o 
   6  16   4      102.52       90.03     31.84 o 
  -7  17   4       57.92       62.09     10.66 o 
  -6  17   4        0.00       -2.02      4.26 o 
  -5  17   4      127.40      147.63     10.08 o 
  -4  17   4      757.56      639.58     37.98 o 
  -3  17   4      203.33      169.05     16.74 o 
  -2  17   4      380.55      401.01     18.07 o 
  -1  17   4      404.16      365.46      9.11 o 
   0  17   4       42.76       54.68      5.02 o 
   1  17   4      344.76      313.53      9.67 o 
   2  17   4       78.81      113.46     11.87 o 
   3  17   4       77.03       92.61     10.50 o 
   4  17   4      106.22      114.39     14.06 o 
   5  17   4       90.22      100.61     15.06 o 
   6  17   4        7.81       25.91     34.43 o 
  -7  18   4        3.39      -22.84     15.58 o 
  -6  18   4      112.97      141.39      7.76 o 
  -5  18   4       29.18       23.79      5.00 o 
  -4  18   4     1363.84     1074.27    104.36 o 
  -3  18   4      327.08      305.88     21.03 o 
  -2  18   4        0.76       10.91      8.47 o 
  -1  18   4      266.70      271.28     25.70 o 
   0  18   4      153.86      166.04      8.16 o 
   1  18   4      300.82      304.77     17.94 o 
   2  18   4       44.45       61.14      6.27 o 
   3  18   4      213.09      216.41     11.40 o 
   4  18   4       53.32       49.64     12.21 o 
   5  18   4      237.21      190.44     21.99 o 
   6  18   4        1.77       22.53     14.69 o 
  -6  19   4       59.42       46.32      8.78 o 
  -5  19   4      362.63      345.61     10.08 o 
  -4  19   4      151.60      141.67     19.52 o 
  -3  19   4      187.55      208.85     65.47 o 
  -2  19   4      879.19      876.97     30.37 o 
  -1  19   4     1010.16      814.62     47.71 o 
   0  19   4      269.60      229.04      7.40 o 
   1  19   4       65.65       78.44      8.29 o 
   2  19   4        0.39       12.15      6.81 o 
   3  19   4        6.41       15.23      7.00 o 
   4  19   4      125.06      134.23     15.04 o 
   5  19   4      227.03      266.79     19.95 o 
   6  19   4        0.74       28.63     22.75 o 
  -6  20   4      103.30       78.12     24.43 o 
  -5  20   4        1.30       -0.02      4.04 o 
  -4  20   4       51.95       36.21     13.78 o 
  -3  20   4       88.73      103.54     15.26 o 
  -2  20   4      138.09      109.08     14.75 o 
  -1  20   4      442.14      366.47     25.21 o 
   0  20   4     1656.03     1605.33     24.20 o 
   1  20   4      351.09      390.98     13.43 o 
   2  20   4        3.92       19.33     10.72 o 
   3  20   4       10.07       12.99      6.77 o 
   4  20   4      535.15      487.21     25.38 o 
   5  20   4       10.49       -1.19     11.09 o 
  -6  21   4       17.02       -4.42     23.65 o 
  -5  21   4      175.81      171.11     17.28 o 
  -4  21   4      436.92      466.75     54.06 o 
  -3  21   4      368.19      375.06     25.19 o 
  -2  21   4      419.93      467.88     37.99 o 
  -1  21   4      469.82      457.45     23.18 o 
   0  21   4       67.23       70.19      6.68 o 
   1  21   4      225.23      226.32      9.65 o 
   2  21   4       91.13      101.65     10.75 o 
   3  21   4       37.21       27.13      7.87 o 
   4  21   4       60.96       61.18     18.47 o 
   5  21   4       61.23       66.27     24.12 o 
  -6  22   4        0.32      -21.44     16.33 o 
  -5  22   4        0.86       13.26      9.53 o 
  -4  22   4      312.11      277.69     22.42 o 
  -3  22   4     1380.27     1563.99     97.47 o 
  -2  22   4       41.83       38.19     13.19 o 
  -1  22   4       18.05       18.87      4.54 o 
   0  22   4      218.46      229.75     16.32 o 
   1  22   4       56.30       46.41      7.78 o 
   2  22   4        2.03       14.88      9.69 o 
   3  22   4       23.87       19.03      8.25 o 
   4  22   4       36.04       46.59      9.91 o 
   5  22   4        0.01       12.90     15.61 o 
  -5  23   4        1.21       15.26     11.23 o 
  -4  23   4        0.00       15.87     13.05 o 
  -3  23   4       19.75       27.94     10.43 o 
  -2  23   4      110.49      105.52     19.34 o 
  -1  23   4       17.44       25.00      5.26 o 
   0  23   4      572.75      594.92     12.18 o 
   1  23   4       60.54       57.28      7.82 o 
   2  23   4      125.00      135.07     19.44 o 
   3  23   4       45.54       19.35      8.42 o 
   4  23   4        3.56       15.07      8.46 o 
   5  23   4        1.51        4.77     15.20 o 
  -5  24   4       84.76       80.68     16.95 o 
  -4  24   4        1.76       -3.67     11.13 o 
  -3  24   4      139.15      152.78     15.05 o 
  -2  24   4       92.21       59.10     14.49 o 
  -1  24   4       10.57       12.75      6.76 o 
   0  24   4       30.14       40.50      6.99 o 
   1  24   4        0.07        4.06      6.16 o 
   2  24   4       20.37       12.71      9.57 o 
   3  24   4       14.48        9.16      7.69 o 
   4  24   4       11.08       -6.42      9.14 o 
  -4  25   4        6.11       12.37     12.64 o 
  -3  25   4       57.82       54.75     14.55 o 
  -2  25   4       92.30       93.76     13.12 o 
  -1  25   4       54.58       42.52      6.32 o 
   0  25   4       50.88       40.40      6.09 o 
   1  25   4       14.42        1.63      6.53 o 
   2  25   4      563.58      546.36     16.53 o 
   3  25   4       10.71        8.97      8.26 o 
   4  25   4        0.01       -6.89      8.28 o 
  -4  26   4       23.79       25.45     19.21 o 
  -3  26   4       20.57       35.25     18.54 o 
  -2  26   4      139.11      136.02     14.76 o 
  -1  26   4        5.06        3.09      4.26 o 
   0  26   4      230.22      250.91     12.00 o 
   1  26   4        4.18        2.27     10.01 o 
   2  26   4        5.56       16.25      7.47 o 
   3  26   4        3.12       11.25      8.38 o 
  -3  27   4       17.94       22.43     12.70 o 
  -2  27   4        8.39       12.16     14.80 o 
  -1  27   4      112.51      106.36     10.13 o 
   0  27   4       25.78       37.23      7.39 o 
   1  27   4       55.05       64.89     10.82 o 
   2  27   4        0.15       -2.64      7.81 o 
   3  27   4       52.70       36.41      9.51 o 
  -3  28   4        7.70       53.61     55.11 o 
  -2  28   4        4.88       10.31     13.71 o 
  -1  28   4        1.26       -3.53     12.38 o 
   0  28   4        0.68        0.46      7.09 o 
   1  28   4       44.40       51.03     14.41 o 
   2  28   4       29.99       31.59     13.63 o 
  -2  29   4        0.02       16.93     18.13 o 
  -1  29   4        6.60       28.32     24.61 o 
   0  29   4      112.52       91.92     11.74 o 
   1  29   4       23.79       27.57      8.84 o 
  -7   0   5      987.89     1152.65     71.77 o 
  -5   0   5        7.64       -0.74      5.70 o 
  -3   0   5        3.41       16.52      5.78 o 
  -1   0   5     1375.85     1294.97     24.99 o 
   1   0   5        7.75       16.22      9.86 o 
   3   0   5       49.11       31.20     15.18 o 
   5   0   5      118.50      132.13     30.14 o 
   7   0   5       85.80       74.37     19.73 o 
  -8   1   5       19.24       25.68     13.13 o 
  -7   1   5      791.97      819.49     23.33 o 
  -6   1   5      166.55      160.51      7.02 o 
  -5   1   5       54.47       42.56      4.81 o 
  -4   1   5      161.15      161.69      7.49 o 
  -3   1   5       57.38      114.37     11.55 o 
  -2   1   5     2761.28     2679.24     33.11 o 
  -1   1   5     1650.31     1452.33     24.61 o 
   0   1   5     1256.21     1372.11     21.47 o 
   1   1   5      279.85      268.90     10.42 o 
   2   1   5      276.70      219.81     17.36 o 
   3   1   5      420.87      377.26     30.25 o 
   4   1   5       18.50       22.85      9.78 o 
   5   1   5      264.65      277.14     17.01 o 
   6   1   5       25.14       17.07     13.76 o 
   7   1   5       34.54       33.61      6.23 o 
  -8   2   5        1.75        9.25     13.71 o 
  -7   2   5      304.01      307.36     22.80 o 
  -6   2   5     1415.83     1322.09     22.78 o 
  -5   2   5       40.12       47.40      6.58 o 
  -4   2   5      342.44      318.94     12.05 o 
  -3   2   5      421.82      422.11      9.90 o 
  -2   2   5     4904.56     4650.55     53.14 o 
  -1   2   5     1454.85     1586.83     23.74 o 
   0   2   5       81.28       39.86      8.62 o 
   1   2   5       20.27        9.54      5.58 o 
   2   2   5       19.33       42.85      8.18 o 
   3   2   5        6.00       23.54     10.43 o 
   4   2   5       29.30       13.42      9.45 o 
   5   2   5      213.05      257.80     33.32 o 
   6   2   5       99.06       91.00     14.10 o 
   7   2   5        1.54        1.39      6.44 o 
  -8   3   5       56.42       47.61     21.61 o 
  -7   3   5      147.68      170.25     34.91 o 
  -6   3   5     1604.39     1643.75     36.46 o 
  -5   3   5      217.20      199.96      8.13 o 
  -4   3   5     1148.45     1194.51     16.50 o 
  -3   3   5      473.50      343.49     10.20 o 
  -2   3   5      133.23      191.84     13.96 o 
  -1   3   5      966.08      898.55     13.64 o 
   0   3   5     2307.09     2437.06     32.01 o 
   1   3   5      119.79       88.67      9.36 o 
   2   3   5       91.50       99.54     13.30 o 
   3   3   5      532.99      439.22     44.69 o 
   4   3   5      197.61      215.07     14.83 o 
   5   3   5      593.83      635.17     28.72 o 
   6   3   5      438.14      419.26     11.57 o 
   7   3   5        0.01        1.78      7.62 o 
  -8   4   5        0.50       -1.34     12.36 o 
  -7   4   5      241.72      200.64     19.18 o 
  -6   4   5     1145.79     1200.50     17.78 o 
  -5   4   5      110.55      130.20      7.20 o 
  -4   4   5      101.47      126.44      6.28 o 
  -3   4   5     2796.08     2823.84     32.74 o 
  -2   4   5      316.96      303.43      8.76 o 
  -1   4   5       71.79       67.49      5.04 o 
   0   4   5      119.19      154.51      7.57 o 
   1   4   5       36.27       37.94      7.97 o 
   2   4   5     5161.60     5152.66     81.48 o 
   3   4   5      763.19      992.20     24.90 o 
   4   4   5       84.27       86.88     11.92 o 
   5   4   5      221.19      194.09     11.35 o 
   6   4   5        0.51        4.76      6.93 o 
   7   4   5        4.35       19.48      9.05 o 
  -8   5   5      130.24      100.88     19.41 o 
  -7   5   5      143.18      154.57     18.16 o 
  -6   5   5        0.92       -1.34      3.98 o 
  -5   5   5      143.37      149.46      7.97 o 
  -4   5   5        4.30        1.59      3.66 o 
  -3   5   5     7739.06     8413.27     96.55 o 
  -2   5   5    10936.29    11605.51    151.50 o 
  -1   5   5       28.73       18.72      3.78 o 
   0   5   5     1941.89     1861.41     25.73 o 
   1   5   5     1654.91     1625.55     22.94 o 
   2   5   5       48.45       49.87     10.25 o 
   3   5   5      655.13      566.03     24.64 o 
   4   5   5      264.81      282.77     11.53 o 
   5   5   5       30.25       41.22      6.28 o 
   6   5   5      156.13      140.91      9.96 o 
   7   5   5        1.54       -1.86      8.17 o 
  -8   6   5       87.37       61.33     18.04 o 
  -7   6   5      127.46      195.56     35.86 o 
  -6   6   5      303.34      289.32     13.67 o 
  -5   6   5       48.87       48.77      4.45 o 
  -4   6   5        2.06        1.99      3.44 o 
  -3   6   5     3652.97     3686.61     40.89 o 
  -2   6   5      550.73      522.99      6.86 o 
  -1   6   5     2883.97     2973.24     32.41 o 
   0   6   5     1774.15     1453.17     19.87 o 
   1   6   5     1032.89     1065.74     19.17 o 
   2   6   5    10595.06    10383.00    140.71 o 
   3   6   5       61.93       81.85      6.88 o 
   4   6   5      253.81      316.84     15.56 o 
   5   6   5      469.19      466.06     17.81 o 
   6   6   5       60.28       42.06      6.72 o 
   7   6   5      131.37      143.66     13.73 o 
  -8   7   5       76.87       62.96     18.32 o 
  -7   7   5       32.79       25.20     12.32 o 
  -6   7   5        0.01       -2.11      4.96 o 
  -5   7   5       89.79       90.30      5.81 o 
  -4   7   5      160.22      163.07      9.16 o 
  -3   7   5     2681.26     2689.41     32.05 o 
  -2   7   5     3186.93     3403.40     33.42 o 
  -1   7   5     2026.01     2289.52     22.20 o 
   0   7   5      187.43      187.74     15.64 o 
   1   7   5     2021.17     2216.43     25.56 o 
   2   7   5      819.55      679.45     14.30 o 
   3   7   5       34.18       15.52      6.26 o 
   4   7   5      197.63      182.12     17.44 o 
   5   7   5        3.58        7.14      5.42 o 
   6   7   5        0.18        7.85      7.22 o 
   7   7   5      332.68      349.39     17.37 o 
  -8   8   5       96.97       99.69     27.24 o 
  -7   8   5      249.93      278.25     17.43 o 
  -6   8   5        3.94        3.19      4.57 o 
  -5   8   5     1226.31     1142.68     19.48 o 
  -4   8   5      656.61      691.46     12.46 o 
  -3   8   5     2061.47     2006.94     20.51 o 
  -2   8   5       58.94       38.16      3.96 o 
  -1   8   5      103.04       73.98      7.08 o 
   0   8   5        0.05        6.46      3.47 o 
   1   8   5     4884.37     4967.10     58.25 o 
   2   8   5      153.63      162.54     10.87 o 
   3   8   5      162.39      185.52      9.23 o 
   4   8   5       88.38       86.29      8.03 o 
   5   8   5       53.32       68.14     10.07 o 
   6   8   5       11.89       13.31      5.42 o 
   7   8   5       53.53       60.21     12.04 o 
  -8   9   5       65.85       42.12     19.85 o 
  -7   9   5      124.80      116.28     14.58 o 
  -6   9   5       57.16       37.02      4.30 o 
  -5   9   5      272.29      293.91     12.89 o 
  -4   9   5      126.48      134.22      8.50 o 
  -3   9   5       96.00      114.88      5.61 o 
  -2   9   5     5613.37     5861.37     81.33 o 
  -1   9   5      338.10      381.21      4.81 o 
   0   9   5       28.72       23.93      3.70 o 
   1   9   5      160.47      193.29      6.84 o 
   2   9   5      571.99      555.29     14.44 o 
   3   9   5        1.31        3.47      6.08 o 
   4   9   5       23.41       68.62      8.87 o 
   5   9   5      943.19      962.10     40.31 o 
   6   9   5      168.35      142.85     32.11 o 
   7   9   5        1.29       19.61     10.56 o 
  -8  10   5       31.20       13.34      9.24 o 
  -7  10   5      116.07       98.02     12.56 o 
  -6  10   5       72.54       69.72      6.10 o 
  -5  10   5      637.80      630.85     15.41 o 
  -4  10   5      437.91      481.02     12.39 o 
  -3  10   5       91.81       90.21      6.21 o 
  -2  10   5      116.25      133.21     10.83 o 
  -1  10   5     1509.37     1409.72     44.20 o 
   0  10   5     1495.89     1296.15     14.99 o 
   1  10   5      527.00      585.63     13.58 o 
   2  10   5     2028.41     2015.62     39.34 o 
   3  10   5     1443.85     1488.49     25.92 o 
   4  10   5      254.62      252.63     35.90 o 
   5  10   5     1013.20     1025.19     41.94 o 
   6  10   5      292.68      407.06    103.91 o 
   7  10   5        0.50        0.40     11.17 o 
  -8  11   5       61.27       88.21     12.11 o 
  -7  11   5       67.62       49.58      9.31 o 
  -6  11   5        4.37        3.96      4.82 o 
  -5  11   5       88.08      103.50     10.02 o 
  -4  11   5       64.39       60.55      4.58 o 
  -3  11   5      340.68      392.89     14.90 o 
  -2  11   5      775.51      678.60     16.58 o 
  -1  11   5      885.58      974.18     21.69 o 
   0  11   5     2270.15     2044.52     21.26 o 
   1  11   5      315.91      298.46      9.38 o 
   2  11   5      219.29      202.53      9.81 o 
   3  11   5      654.83      694.00     23.85 o 
   4  11   5      270.50      309.13     27.94 o 
   5  11   5      474.97      490.98     37.58 o 
   6  11   5      139.86      114.55     27.55 o 
   7  11   5       25.94       46.70     16.45 o 
  -7  12   5        0.33       -6.99      7.10 o 
  -6  12   5      154.24      150.13      5.78 o 
  -5  12   5      463.00      488.65     12.33 o 
  -4  12   5        4.39        2.92      3.80 o 
  -3  12   5      959.73     1032.20     23.15 o 
  -2  12   5      502.05      573.65     15.77 o 
  -1  12   5      420.44      465.88     16.37 o 
   0  12   5      763.60      787.21     11.39 o 
   1  12   5     1748.87     1615.61     23.82 o 
   2  12   5      146.21      148.77     10.65 o 
   3  12   5      322.11      324.72     11.54 o 
   4  12   5      812.36      782.41     18.58 o 
   5  12   5      126.41      104.68     10.20 o 
   6  12   5      506.20      614.52     58.81 o 
   7  12   5       11.12       46.77     18.12 o 
  -7  13   5       17.23       21.75      8.90 o 
  -6  13   5      253.14      268.53     19.16 o 
  -5  13   5       16.10       21.03      7.79 o 
  -4  13   5        0.56        3.63      2.47 o 
  -3  13   5        0.07      -10.69      8.16 o 
  -2  13   5      132.76      119.75      9.88 o 
  -1  13   5      266.56      263.06     14.02 o 
   0  13   5      630.80      640.63     13.17 o 
   1  13   5       26.86       35.23      5.47 o 
   2  13   5     1178.79     1161.14     22.99 o 
   3  13   5       90.37       68.79      9.48 o 
   4  13   5        6.58        5.85     11.89 o 
   5  13   5      140.98      163.56     13.38 o 
   6  13   5       54.53       59.98     20.00 o 
  -7  14   5       20.39        2.84      7.56 o 
  -6  14   5       48.82       47.93      7.75 o 
  -5  14   5       61.89       59.53      5.92 o 
  -4  14   5       14.72       25.71      3.47 o 
  -3  14   5      286.40      276.66     14.99 o 
  -2  14   5      225.86      294.71     17.25 o 
  -1  14   5      168.21      157.80     13.51 o 
   0  14   5       82.35       77.09      5.01 o 
   1  14   5       63.69       70.72     10.93 o 
   2  14   5       92.68      138.29     11.55 o 
   3  14   5        3.08       11.73      8.64 o 
   4  14   5        0.09       -3.50      8.73 o 
   5  14   5       13.16        9.29     14.55 o 
   6  14   5        2.66      -87.90     58.60 o 
  -7  15   5        2.47        9.84      8.41 o 
  -6  15   5       43.18       49.78     10.37 o 
  -5  15   5       56.13       69.00      7.05 o 
  -4  15   5      239.36      256.22     14.70 o 
  -3  15   5      125.09      138.43     14.37 o 
  -2  15   5        6.33        6.76      8.35 o 
  -1  15   5       73.82       66.67      9.28 o 
   0  15   5        5.44        9.95      4.74 o 
   1  15   5      363.33      317.82     22.15 o 
   2  15   5       10.13       12.73      6.18 o 
   3  15   5        6.74        6.32      6.68 o 
   4  15   5       40.08       36.80      8.24 o 
   5  15   5        8.10        5.27     16.97 o 
   6  15   5        3.87       37.67     29.74 o 
  -7  16   5       88.00       65.08     13.62 o 
  -6  16   5        6.35        7.61      5.10 o 
  -5  16   5      184.75      190.16      8.46 o 
  -4  16   5        0.06        1.05     14.24 o 
  -3  16   5       42.90       20.07     11.38 o 
  -2  16   5        9.63        4.23      9.78 o 
  -1  16   5        2.37        9.33      8.58 o 
   0  16   5        0.94        4.18      6.03 o 
   1  16   5      511.19      603.13     14.83 o 
   2  16   5       88.15      101.03     11.85 o 
   3  16   5      103.65      107.88      9.37 o 
   4  16   5      178.70      225.25     14.58 o 
   5  16   5        0.02       -4.00     17.07 o 
   6  16   5        4.26      -13.85     15.02 o 
  -7  17   5       90.10      137.46     27.58 o 
  -6  17   5       55.69       45.57      5.92 o 
  -5  17   5      574.39      518.27     17.87 o 
  -4  17   5      286.05      345.93     20.20 o 
  -3  17   5     2476.34     2503.90     52.68 o 
  -2  17   5      695.76      691.88     24.10 o 
  -1  17   5      134.03      203.49     18.25 o 
   0  17   5       41.15       33.29      7.18 o 
   1  17   5       29.05       44.60      7.27 o 
   2  17   5      221.05      224.06     10.75 o 
   3  17   5       64.80       72.77      9.37 o 
   4  17   5      422.30      452.10     25.31 o 
   5  17   5       49.90       40.89     45.95 o 
   6  17   5        2.22       46.07     37.10 o 
  -6  18   5        0.36        7.18     10.54 o 
  -5  18   5       11.14       13.59      7.05 o 
  -4  18   5      224.14      169.40     19.81 o 
  -3  18   5      540.49      546.26     20.58 o 
  -2  18   5      272.58      313.57     17.60 o 
  -1  18   5       84.77       74.36     11.86 o 
   0  18   5      792.01      755.34     16.32 o 
   1  18   5      481.05      519.37     13.39 o 
   2  18   5       41.85       70.01     12.15 o 
   3  18   5      282.85      278.14     14.05 o 
   4  18   5        9.30       11.89     11.36 o 
   5  18   5       45.96       43.48     18.01 o 
   6  18   5       29.93       -4.47     16.81 o 
  -6  19   5        2.33        1.23      6.40 o 
  -5  19   5        6.31        9.65     17.49 o 
  -4  19   5      156.22      129.62     19.12 o 
  -3  19   5       17.12       10.34      9.96 o 
  -2  19   5        0.72       -7.17      9.29 o 
  -1  19   5      493.90      464.36     22.90 o 
   0  19   5        1.71        5.01      5.36 o 
   1  19   5      474.83      507.14     16.78 o 
   2  19   5       54.57       67.97      8.27 o 
   3  19   5       24.93       27.21      7.34 o 
   4  19   5      215.48      212.94     23.14 o 
   5  19   5       28.07       26.98     44.47 o 
  -6  20   5      102.79       51.22     12.87 o 
  -5  20   5        4.82       10.05     17.64 o 
  -4  20   5       17.62       -9.40     14.40 o 
  -3  20   5      750.08      764.40     60.29 o 
  -2  20   5       98.38      137.80     15.82 o 
  -1  20   5     3971.20     3962.37     78.54 o 
   0  20   5      662.48      631.26     21.84 o 
   1  20   5       31.14       30.87      8.59 o 
   2  20   5       38.24       40.18      9.52 o 
   3  20   5      166.00      216.70     21.85 o 
   4  20   5      135.30      140.47     16.21 o 
   5  20   5        0.00       -5.00     14.29 o 
  -6  21   5        1.33        1.37      7.15 o 
  -5  21   5       54.50       63.14     11.74 o 
  -4  21   5        6.57       23.29     16.21 o 
  -3  21   5       13.53        1.63     17.13 o 
  -2  21   5      874.54      977.10     41.12 o 
  -1  21   5      164.17      140.13     15.05 o 
   0  21   5     1065.69     1088.50     19.99 o 
   1  21   5       75.17       52.68      8.94 o 
   2  21   5      123.37      146.36     12.43 o 
   3  21   5      159.67      164.93     13.15 o 
   4  21   5       24.81       40.05     16.98 o 
   5  21   5       24.61       26.71     15.45 o 
  -5  22   5        2.98       13.71     14.26 o 
  -4  22   5        2.55       13.08     15.40 o 
  -3  22   5       31.50        3.26     13.95 o 
  -2  22   5       28.40       27.18     13.46 o 
  -1  22   5        1.22       -1.48     11.28 o 
   0  22   5     1061.42     1112.05     29.10 o 
   1  22   5        2.63        0.17      7.60 o 
   2  22   5      326.84      286.65     25.19 o 
   3  22   5       13.40       31.11      9.56 o 
   4  22   5       39.10       37.66     13.25 o 
   5  22   5       11.85       21.25     20.23 o 
  -5  23   5        1.23       -0.72      9.90 o 
  -4  23   5       11.38        5.06     13.40 o 
  -3  23   5      132.57      151.29     22.04 o 
  -2  23   5       14.61       12.64     12.50 o 
  -1  23   5       16.46       13.32     11.65 o 
   0  23   5      670.98      640.54     37.69 o 
   1  23   5       18.51       16.49      9.17 o 
   2  23   5       78.12       80.01     12.18 o 
   3  23   5       50.82       56.81     12.19 o 
   4  23   5        0.40        9.46     12.35 o 
  -5  24   5        4.25        6.04      9.59 o 
  -4  24   5        0.41       10.15     11.68 o 
  -3  24   5      156.69      186.77     34.48 o 
  -2  24   5      108.21      131.24     17.79 o 
  -1  24   5       45.61       81.64     17.59 o 
   0  24   5        5.33       17.14      6.75 o 
   1  24   5        1.01        8.68      9.76 o 
   2  24   5        0.00       -9.75     12.43 o 
   3  24   5        0.12       -5.54      9.82 o 
   4  24   5        1.50       17.90     17.89 o 
  -4  25   5        3.26        1.54      9.92 o 
  -3  25   5        0.23        2.92     13.01 o 
  -2  25   5       87.23      107.14     19.59 o 
  -1  25   5      217.49      234.43     22.25 o 
   0  25   5        3.42       18.13      9.16 o 
   1  25   5        7.08       -4.58      9.81 o 
   2  25   5        4.75       14.61     11.44 o 
   3  25   5       11.12       -9.99      9.47 o 
  -4  26   5       66.87       60.21     17.60 o 
  -3  26   5      106.04      109.83     16.02 o 
  -2  26   5        8.01       25.47     15.19 o 
  -1  26   5       97.36       77.19     19.84 o 
   0  26   5        5.93        5.59      9.16 o 
   1  26   5       47.23       67.04     12.65 o 
   2  26   5        8.04       11.04      9.24 o 
   3  26   5        0.04        1.21      8.96 o 
  -3  27   5        4.40        5.46     11.38 o 
  -2  27   5        7.62        0.94      9.95 o 
  -1  27   5       46.54       44.60     19.88 o 
   0  27   5        1.42        1.61      6.20 o 
   1  27   5        1.95       -3.75      8.49 o 
   2  27   5        1.72       12.15      9.02 o 
  -2  28   5       26.11       36.91     15.21 o 
  -1  28   5       58.37       55.68     16.55 o 
   0  28   5        0.53       36.69     17.13 o 
   1  28   5       31.47       48.59     11.30 o 
   2  28   5        4.99        2.36      9.43 o 
  -1  29   5       16.36       46.35     18.04 o 
   0  29   5       48.33       67.23     28.75 o 
  -8   0   6      176.22      162.29     24.24 o 
  -6   0   6      343.25      341.04     28.67 o 
  -4   0   6      198.75      244.95     12.70 o 
  -2   0   6     1381.68     1228.04     28.09 o 
   0   0   6     5582.07     5234.34    110.77 o 
   2   0   6      355.84      374.14     25.29 o 
   4   0   6        6.14        2.53     16.44 o 
   6   0   6      485.56      512.06     64.71 o 
  -8   1   6      110.78       90.66     13.87 o 
  -7   1   6      160.47      133.45      8.55 o 
  -6   1   6     1566.56     1448.95     23.74 o 
  -5   1   6       22.55       27.60      4.79 o 
  -4   1   6        1.66        2.26      4.53 o 
  -3   1   6      839.32      866.76     14.29 o 
  -2   1   6      483.61      546.27     10.80 o 
  -1   1   6       64.02       68.77      6.71 o 
   0   1   6      440.33      489.17     13.87 o 
   1   1   6     3207.42     3030.86     45.47 o 
   2   1   6      161.65      161.65     16.70 o 
   3   1   6       61.18       45.24     15.56 o 
   4   1   6        4.72       -0.19     11.25 o 
   5   1   6       61.30       63.54     13.47 o 
   6   1   6      165.18      133.49     16.13 o 
   7   1   6       48.01       43.28     15.35 o 
  -8   2   6        9.05       -4.34     12.70 o 
  -7   2   6      283.73      285.24     17.13 o 
  -6   2   6      863.39      902.48     14.53 o 
  -5   2   6       29.05       28.14      5.88 o 
  -4   2   6       19.44       20.01      6.35 o 
  -3   2   6       93.02      107.09      7.46 o 
  -2   2   6     5435.59     5116.49     58.19 o 
  -1   2   6     1006.87     1034.84     19.23 o 
   0   2   6     1398.98     1387.67     22.15 o 
   1   2   6      147.30      193.56      9.13 o 
   2   2   6      204.38      220.29     12.19 o 
   3   2   6       78.65      114.58     22.45 o 
   4   2   6      379.33      410.51     24.52 o 
   5   2   6      104.14       87.92     12.79 o 
   6   2   6        1.92       12.95     12.90 o 
   7   2   6       17.55       54.06     18.81 o 
  -8   3   6       10.03       10.83     13.48 o 
  -7   3   6       17.41       35.17      6.14 o 
  -6   3   6       78.28       78.11      7.61 o 
  -5   3   6      826.64      825.90     18.37 o 
  -4   3   6      453.21      516.94      9.61 o 
  -3   3   6       54.02       54.06      5.35 o 
  -2   3   6      662.45      798.60     17.60 o 
  -1   3   6      946.86      908.82     17.70 o 
   0   3   6      170.55      194.51     10.85 o 
   1   3   6     5521.43     5446.97     96.37 o 
   2   3   6       30.10       31.24      9.66 o 
   3   3   6      819.35      813.21     74.72 o 
   4   3   6        1.58       15.02     11.47 o 
   5   3   6      176.46      193.29     25.78 o 
   6   3   6       92.63       64.38     15.80 o 
   7   3   6       41.72       54.67     15.91 o 
  -8   4   6        4.20       -0.50     13.64 o 
  -7   4   6      348.73      327.51     13.87 o 
  -6   4   6     1554.24     1635.01     22.23 o 
  -5   4   6      474.65      438.04     16.40 o 
  -4   4   6      436.23      459.06     12.18 o 
  -3   4   6       63.43       98.46     10.37 o 
  -2   4   6       62.61       77.28      5.24 o 
  -1   4   6       17.39       20.56      6.41 o 
   0   4   6        5.63       11.04      5.81 o 
   1   4   6     5576.20     5533.09     87.88 o 
   2   4   6     1933.41     2023.91     36.98 o 
   3   4   6     1008.75     1049.17     33.09 o 
   4   4   6     1066.22     1013.84     28.61 o 
   5   4   6       48.73       30.53     18.51 o 
   6   4   6      418.57      432.73     30.48 o 
   7   4   6       48.15       51.03     19.96 o 
  -8   5   6       49.16       70.29     14.98 o 
  -7   5   6      437.38      405.73     13.21 o 
  -6   5   6      212.76      204.45     11.61 o 
  -5   5   6      292.46      287.51      7.93 o 
  -4   5   6       46.77       41.29      7.27 o 
  -3   5   6      710.89      706.82     13.58 o 
  -2   5   6      387.45      452.25     14.98 o 
  -1   5   6      719.66      698.65     13.48 o 
   0   5   6      807.06      781.49     15.04 o 
   1   5   6      917.39      972.24     21.38 o 
   2   5   6     2581.11     2504.51     48.46 o 
   3   5   6      119.03      182.79     16.88 o 
   4   5   6       13.60       26.57      7.49 o 
   5   5   6       41.08       32.74     10.20 o 
   6   5   6      167.82      157.18      9.65 o 
   7   5   6       11.82       23.04     15.86 o 
  -8   6   6        4.08       10.44     13.52 o 
  -7   6   6       63.63       51.95      5.39 o 
  -6   6   6      392.55      404.06     17.36 o 
  -5   6   6        7.58        9.31      4.55 o 
  -4   6   6      277.88      306.44      8.87 o 
  -3   6   6       79.52       70.20      6.70 o 
  -2   6   6     1000.74      912.35     15.46 o 
  -1   6   6      536.85      627.85     10.01 o 
   0   6   6      960.68      989.69     22.15 o 
   1   6   6     4960.14     5221.98     73.99 o 
   2   6   6      791.55      860.42     26.54 o 
   3   6   6      515.85      548.22     18.56 o 
   4   6   6      686.71      685.77     17.41 o 
   5   6   6      585.85      493.92     15.03 o 
   6   6   6        9.85        5.71      8.10 o 
   7   6   6        0.00       16.71     14.08 o 
  -8   7   6        2.45        7.58     14.54 o 
  -7   7   6       11.12        9.42      6.09 o 
  -6   7   6      999.77      929.36     34.50 o 
  -5   7   6       64.80       35.14      7.60 o 
  -4   7   6       33.79       30.73      6.01 o 
  -3   7   6      412.64      350.21      9.65 o 
  -2   7   6     1321.88     1307.20     16.29 o 
  -1   7   6      376.75      401.65     11.22 o 
   0   7   6      432.23      397.08     21.27 o 
   1   7   6     4125.62     3890.03     63.37 o 
   2   7   6     4048.90     3935.83     53.70 o 
   3   7   6      149.55      193.31     10.36 o 
   4   7   6      197.27      204.90     10.13 o 
   5   7   6      117.96       90.97      8.46 o 
   6   7   6      465.34      454.71     24.56 o 
   7   7   6       35.24       63.81     17.59 o 
  -8   8   6       40.95       13.37     15.48 o 
  -7   8   6       43.92       31.57      5.11 o 
  -6   8   6       49.74       36.36      6.50 o 
  -5   8   6       53.43       50.47      6.52 o 
  -4   8   6      496.92      498.70      9.61 o 
  -3   8   6       20.76       32.49      3.71 o 
  -2   8   6     3102.50     3268.99     43.19 o 
  -1   8   6     2072.63     2102.39     26.31 o 
   0   8   6      913.29      916.20     15.58 o 
   1   8   6       82.80      137.33     11.90 o 
   2   8   6     2729.35     2636.90     36.17 o 
   3   8   6       21.66       19.17      8.04 o 
   4   8   6      821.75      747.29     19.16 o 
   5   8   6       13.50        7.00      6.09 o 
   6   8   6      488.44      530.25     30.45 o 
   7   8   6       14.96        4.81     13.90 o 
  -8   9   6      106.40      104.80     38.86 o 
  -7   9   6       55.69       39.96      7.43 o 
  -6   9   6        2.17        6.29      6.77 o 
  -5   9   6        5.98        7.45      5.74 o 
  -4   9   6     2031.53     2047.43     29.81 o 
  -3   9   6        0.53        0.10      4.82 o 
  -2   9   6     7822.76     8328.85     89.04 o 
  -1   9   6      271.76      264.13      7.04 o 
   0   9   6       72.62       62.84      5.27 o 
   1   9   6      426.24      411.49     12.47 o 
   2   9   6     2865.08     3174.09     41.91 o 
   3   9   6      811.58      814.35     17.86 o 
   4   9   6      196.51      229.97     13.01 o 
   5   9   6      167.28      163.41     13.88 o 
   6   9   6       13.27       14.50      7.55 o 
   7   9   6       66.63       59.43     18.49 o 
  -8  10   6       38.11       22.70     19.56 o 
  -7  10   6        1.35        3.58      3.37 o 
  -6  10   6        0.29        7.80      5.87 o 
  -5  10   6      391.53      402.41     11.95 o 
  -4  10   6      152.87      158.99      8.63 o 
  -3  10   6      151.63      144.51      9.39 o 
  -2  10   6     2377.78     2438.72     39.14 o 
  -1  10   6      144.42      115.27      3.53 o 
   0  10   6     2011.43     1793.10     22.74 o 
   1  10   6     1582.48     1629.51     33.11 o 
   2  10   6      142.70      129.67      8.75 o 
   3  10   6      271.80      291.17     12.15 o 
   4  10   6      620.79      678.84     26.16 o 
   5  10   6        4.17       10.48      9.34 o 
   6  10   6        9.05       17.00     10.10 o 
   7  10   6       50.13       62.09     18.78 o 
  -7  11   6        0.82        3.18      4.17 o 
  -6  11   6      462.39      420.31     17.67 o 
  -5  11   6       61.00       62.55      8.71 o 
  -4  11   6        1.17        1.03      2.95 o 
  -3  11   6      192.19      187.68     12.56 o 
  -2  11   6     1758.36     1822.91     34.56 o 
  -1  11   6        2.71       20.28      3.07 o 
   0  11   6       10.28       16.20      3.99 o 
   1  11   6       50.90       47.79      5.55 o 
   2  11   6      264.51      288.67     11.59 o 
   3  11   6        2.08       -7.69      7.76 o 
   4  11   6      125.53      123.84     12.39 o 
   5  11   6       75.76       71.24     12.89 o 
   6  11   6      170.43      178.69     25.59 o 
  -7  12   6        5.69        6.52      4.71 o 
  -6  12   6        0.01        6.40      6.29 o 
  -5  12   6       23.97       24.41      5.06 o 
  -4  12   6      301.91      275.66     14.24 o 
  -3  12   6        1.35        2.88      8.27 o 
  -2  12   6       19.08       12.58      9.58 o 
  -1  12   6       39.52       46.56      9.67 o 
   0  12   6        8.56       11.54      3.29 o 
   1  12   6       20.87       26.76      6.32 o 
   2  12   6      428.26      458.33     26.56 o 
   3  12   6        9.61        7.48      6.61 o 
   4  12   6       19.56       18.22      8.21 o 
   5  12   6        5.79        3.80      6.76 o 
   6  12   6        1.84       13.03     22.10 o 
  -7  13   6       15.37       19.76     10.69 o 
  -6  13   6      116.12      102.38      9.29 o 
  -5  13   6       56.24       54.54      7.45 o 
  -4  13   6       88.68      128.37     19.50 o 
  -3  13   6       28.38       31.89      9.75 o 
  -2  13   6     1687.69     1651.63     36.79 o 
  -1  13   6       58.25       44.68      8.80 o 
   0  13   6       59.38      108.08      7.15 o 
   1  13   6      531.30      437.67      9.54 o 
   2  13   6       50.01       70.17      8.91 o 
   3  13   6        5.73       -1.72      6.65 o 
   4  13   6      282.24      267.70     14.85 o 
   5  13   6       50.84       50.11      8.20 o 
   6  13   6        4.36        8.40     20.39 o 
  -7  14   6       38.67       41.12     11.32 o 
  -6  14   6       32.46       43.43      7.60 o 
  -5  14   6       76.04       69.99      6.38 o 
  -4  14   6        3.79        9.79     11.53 o 
  -3  14   6      100.80       89.41     10.98 o 
  -2  14   6      378.40      341.99     15.10 o 
  -1  14   6      139.81      118.04     13.37 o 
   0  14   6      151.74      199.58      8.08 o 
   1  14   6      138.80      146.29     12.92 o 
   2  14   6      114.80      165.86     11.46 o 
   3  14   6      139.93      149.31     23.78 o 
   4  14   6       16.16       15.92      8.03 o 
   5  14   6      165.31      162.24     16.63 o 
   6  14   6        0.32       52.73     51.22 o 
  -7  15   6        0.22        0.09      6.75 o 
  -6  15   6       21.33       24.34      6.81 o 
  -5  15   6       58.27       54.72      5.61 o 
  -4  15   6       79.73       63.05     12.26 o 
  -3  15   6        0.71        1.78      8.02 o 
  -2  15   6        4.86        1.28      8.43 o 
  -1  15   6      250.32      232.90     14.05 o 
   0  15   6        8.38        9.60      3.97 o 
   1  15   6      319.40      355.26     11.38 o 
   2  15   6      113.15      123.44     10.79 o 
   3  15   6       98.24      103.00      9.77 o 
   4  15   6      309.08      336.15     13.57 o 
   5  15   6        0.02       -1.81      9.92 o 
   6  15   6      143.05       91.04     40.26 o 
  -7  16   6       16.18       46.82     16.47 o 
  -6  16   6       18.06       15.44      6.57 o 
  -5  16   6      247.07      205.40     16.09 o 
  -4  16   6      101.61      117.07     14.73 o 
  -3  16   6       43.58       34.62     13.08 o 
  -2  16   6        0.29      -11.73      9.68 o 
  -1  16   6        0.01       -7.58      8.89 o 
   0  16   6      299.32      322.17      7.94 o 
   1  16   6       43.75       65.54      7.49 o 
   2  16   6      177.72      134.70     10.42 o 
   3  16   6      238.10      225.84     13.51 o 
   4  16   6      428.80      365.32     19.79 o 
   5  16   6        1.46        4.25      7.31 o 
   6  16   6       24.22       32.98     20.01 o 
  -7  17   6       18.82       44.29     24.12 o 
  -6  17   6        1.68       -7.09     13.38 o 
  -5  17   6      374.96      315.95     18.78 o 
  -4  17   6        0.20        6.26     13.34 o 
  -3  17   6     1144.17     1224.28     39.63 o 
  -2  17   6      204.03      225.96     16.37 o 
  -1  17   6     1414.93     1410.78     33.14 o 
   0  17   6       72.63      103.27      7.82 o 
   1  17   6      465.80      570.22     15.03 o 
   2  17   6        0.26        0.89      6.38 o 
   3  17   6       19.35       16.38     10.50 o 
   4  17   6        8.20        6.88      7.99 o 
   5  17   6        4.34       41.57     50.17 o 
  -6  18   6       46.23       83.45     18.16 o 
  -5  18   6        1.61       -7.10     16.81 o 
  -4  18   6      238.24      293.55     17.64 o 
  -3  18   6       79.94       96.65     14.27 o 
  -2  18   6      785.33      882.65     25.20 o 
  -1  18   6        1.48       25.35     11.95 o 
   0  18   6      103.74      122.44      6.04 o 
   1  18   6      156.77      163.52     12.45 o 
   2  18   6       27.53       14.38      7.88 o 
   3  18   6      187.40      187.88     12.23 o 
   4  18   6      309.87      318.29     18.78 o 
   5  18   6       71.91       35.83     29.30 o 
  -6  19   6        6.23       14.66     23.93 o 
  -5  19   6       43.64       47.78     25.30 o 
  -4  19   6      324.77      355.18     20.70 o 
  -3  19   6       66.60       76.68     17.27 o 
  -2  19   6      890.24      821.84     41.71 o 
  -1  19   6       48.38       52.88     13.37 o 
   0  19   6      324.81      371.36     18.09 o 
   1  19   6      147.25      138.94     11.53 o 
   2  19   6       57.96       43.33      7.81 o 
   3  19   6      115.20      139.13     21.24 o 
   4  19   6       48.68       57.68     10.34 o 
   5  19   6       70.62      107.45     25.46 o 
  -6  20   6       21.94       20.03      9.04 o 
  -5  20   6      221.57      268.36     30.22 o 
  -4  20   6       25.99        4.87     12.69 o 
  -3  20   6       62.06       53.58     13.19 o 
  -2  20   6      374.35      372.13     22.31 o 
  -1  20   6     1038.40      969.74     30.55 o 
   0  20   6        4.46        3.57      3.60 o 
   1  20   6      225.53      260.19     12.89 o 
   2  20   6       13.67       10.42      7.10 o 
   3  20   6      833.50      846.22     22.68 o 
   4  20   6       60.47       58.24     19.44 o 
   5  20   6       71.31      162.30     38.57 o 
  -6  21   6       13.45        1.04     14.33 o 
  -5  21   6        5.87       -2.15     15.64 o 
  -4  21   6      335.24      324.32     24.26 o 
  -3  21   6      359.44      458.08     32.55 o 
  -2  21   6       93.61       95.30     13.76 o 
  -1  21   6      852.23      933.19     98.01 o 
   0  21   6        1.97        1.75      3.59 o 
   1  21   6      526.47      548.38     18.43 o 
   2  21   6       45.73       32.79      9.67 o 
   3  21   6       94.71      158.74     15.36 o 
   4  21   6        3.42       49.48     38.59 o 
  -5  22   6        1.06      -17.27     17.86 o 
  -4  22   6        9.18        7.35     13.82 o 
  -3  22   6      234.39      291.64     41.71 o 
  -2  22   6        0.29       30.82     14.30 o 
  -1  22   6        0.03       13.93     12.17 o 
   0  22   6       26.65       24.13      5.96 o 
   1  22   6       13.36        7.73      7.78 o 
   2  22   6        0.59        5.94      8.54 o 
   3  22   6      250.81      309.03     26.14 o 
   4  22   6        0.61      -10.13     40.89 o 
  -5  23   6        8.91        4.37     18.69 o 
  -4  23   6       41.45       46.00     16.83 o 
  -3  23   6      107.53      102.32     20.45 o 
  -2  23   6       19.08       -4.38     12.58 o 
  -1  23   6       38.46       52.13     12.29 o 
   0  23   6       16.23       17.59      6.15 o 
   1  23   6        3.60       -2.20      7.10 o 
   2  23   6       78.14       84.22     12.92 o 
   3  23   6       63.60       38.06     18.45 o 
   4  23   6        0.44       12.26     18.12 o 
  -4  24   6       92.36       78.70     21.60 o 
  -3  24   6       37.89       48.51     18.11 o 
  -2  24   6       39.23       48.80     18.23 o 
  -1  24   6       83.01       51.90     16.84 o 
   0  24   6        0.06       11.74      8.78 o 
   1  24   6        0.98       12.19     11.73 o 
   2  24   6       73.65       61.16     12.69 o 
   3  24   6      218.06      227.16     26.07 o 
  -4  25   6       17.18       19.87     19.10 o 
  -3  25   6       13.42       14.15     18.79 o 
  -2  25   6       22.13       13.75     14.14 o 
  -1  25   6       73.84       90.21     18.92 o 
   0  25   6      123.52      118.83     11.52 o 
   1  25   6        8.75       10.10     11.90 o 
   2  25   6       88.43       89.19     12.17 o 
   3  25   6        0.34       10.50      9.83 o 
  -3  26   6       14.04        5.52     14.66 o 
  -2  26   6       32.29       34.28     15.88 o 
  -1  26   6       18.88       20.17     21.10 o 
   0  26   6        2.87       -7.53      9.63 o 
   1  26   6        5.28       18.07     13.39 o 
   2  26   6        9.47       14.80     10.45 o 
  -3  27   6       13.58       41.59     20.16 o 
  -2  27   6       30.98       21.60     17.41 o 
  -1  27   6       20.27       23.54     15.06 o 
   0  27   6       36.86       58.50     33.45 o 
   1  27   6       15.84       43.53     12.75 o 
   2  27   6        6.54       15.60     11.85 o 
  -2  28   6        0.91       15.03     18.94 o 
  -1  28   6      203.92      270.57     29.28 o 
   0  28   6        1.52       12.31     16.86 o 
   1  28   6        0.11       36.19     19.99 o 
  -7   0   7      483.81      517.96     30.17 o 
  -5   0   7      549.39      439.21     38.77 o 
  -3   0   7      488.41      492.10     19.14 o 
  -1   0   7      401.39      390.90     15.65 o 
   1   0   7      101.88       95.19     11.94 o 
   3   0   7      550.10      580.28     37.94 o 
   5   0   7      181.28      109.26     33.94 o 
   7   0   7      159.42      185.56     30.19 o 
  -8   1   7       29.83       37.14      6.47 o 
  -7   1   7     1176.62     1218.11     22.49 o 
  -6   1   7      503.70      505.81     11.62 o 
  -5   1   7      686.79      701.47     14.60 o 
  -4   1   7      262.97      237.97      7.65 o 
  -3   1   7      271.45      249.34      8.61 o 
  -2   1   7       55.33       65.55      6.25 o 
  -1   1   7     2841.62     2635.36     34.56 o 
   0   1   7      554.82      577.21     13.41 o 
   1   1   7       36.69       34.10      8.76 o 
   2   1   7      371.93      296.70     22.24 o 
   3   1   7      107.47      117.34     20.46 o 
   4   1   7       11.79       27.12     18.25 o 
   5   1   7      308.15      327.84     31.43 o 
   6   1   7       15.18       31.99     13.70 o 
   7   1   7        5.05        4.67     14.64 o 
  -8   2   7      121.55      155.82     13.30 o 
  -7   2   7      178.50      193.08     11.97 o 
  -6   2   7       18.34       33.92      9.24 o 
  -5   2   7     1896.81     1811.98     27.38 o 
  -4   2   7        6.31       15.77      5.18 o 
  -3   2   7       25.83       36.64      5.65 o 
  -2   2   7      740.37      684.22     13.64 o 
  -1   2   7      628.13      767.66     22.47 o 
   0   2   7       39.31       43.06      7.22 o 
   1   2   7      402.05      388.11     13.83 o 
   2   2   7      181.37      146.14     25.12 o 
   3   2   7       12.13       21.70     15.52 o 
   4   2   7      236.50      336.24     30.61 o 
   5   2   7      124.85      148.27     23.50 o 
   6   2   7        1.30       -4.20     12.94 o 
   7   2   7       88.28      103.11     18.87 o 
  -8   3   7       42.87       31.95     13.72 o 
  -7   3   7      736.92      714.06     14.61 o 
  -6   3   7      277.54      258.73     13.32 o 
  -5   3   7     2884.99     3012.25     42.45 o 
  -4   3   7        5.68       11.03      5.23 o 
  -3   3   7       83.06       88.59      8.16 o 
  -2   3   7        4.00        4.32      5.02 o 
  -1   3   7     3947.75     3838.15     51.12 o 
   0   3   7      714.56      739.68     17.87 o 
   1   3   7      280.89      284.98     12.44 o 
   2   3   7     2258.12     2076.06     57.35 o 
   3   3   7      376.05      373.85     77.36 o 
   4   3   7      220.03      187.74     16.63 o 
   5   3   7      161.55      143.60     17.53 o 
   6   3   7       21.27       11.61      8.43 o 
   7   3   7       13.33        2.60     16.48 o 
  -8   4   7       40.84       62.07     35.89 o 
  -7   4   7       14.00       30.60      7.71 o 
  -6   4   7       97.80       97.40     10.73 o 
  -5   4   7      541.05      580.69     15.10 o 
  -4   4   7       11.63       11.21      5.80 o 
  -3   4   7      155.37      208.00     11.27 o 
  -2   4   7     2044.18     1899.17     27.92 o 
  -1   4   7      912.64      943.54     23.32 o 
   0   4   7      755.45      723.47     16.27 o 
   1   4   7      146.77      122.25     11.72 o 
   2   4   7       64.87       72.73     11.13 o 
   3   4   7        2.57       -2.98     11.49 o 
   4   4   7      801.75      840.99     51.72 o 
   5   4   7       40.05       43.19     17.20 o 
   6   4   7       44.06       61.53     11.97 o 
   7   4   7        0.37       25.20     15.46 o 
  -8   5   7        0.00       35.47     31.66 o 
  -7   5   7      256.72      223.70     11.09 o 
  -6   5   7      136.36      136.20      7.76 o 
  -5   5   7      206.96      240.74      9.17 o 
  -4   5   7        0.89        1.23      5.03 o 
  -3   5   7      206.10      206.48     10.32 o 
  -2   5   7     1474.78     1534.55     18.43 o 
  -1   5   7       31.72       36.96      5.47 o 
   0   5   7      529.92      645.62     13.79 o 
   1   5   7      158.49      199.10     29.39 o 
   2   5   7     1359.27     1225.95     29.09 o 
   3   5   7     1248.78     1264.11     26.94 o 
   4   5   7     2167.86     1946.92     97.93 o 
   5   5   7        0.16       23.33     11.05 o 
   6   5   7       80.59       64.94     13.10 o 
   7   5   7        9.02       14.10     18.20 o 
  -8   6   7       98.59       74.47     15.48 o 
  -7   6   7       35.17       49.81      6.78 o 
  -6   6   7      426.15      396.96     13.77 o 
  -5   6   7       57.10       92.34     10.42 o 
  -4   6   7      103.16      107.03      6.21 o 
  -3   6   7      168.46      170.24      7.01 o 
  -2   6   7       29.68       43.29      4.22 o 
  -1   6   7      128.46      143.98      7.57 o 
   0   6   7      162.35      218.53     10.04 o 
   1   6   7      719.97      712.79     19.41 o 
   2   6   7       12.31       43.54      9.57 o 
   3   6   7       48.17       55.54      7.90 o 
   4   6   7      336.37      296.78     20.17 o 
   5   6   7       32.70       22.69     10.36 o 
   6   6   7      266.81      242.08     16.11 o 
   7   6   7       15.47        6.77     13.79 o 
  -8   7   7       13.86       12.29     12.32 o 
  -7   7   7      145.63      134.64      9.87 o 
  -6   7   7       29.54       40.17      6.76 o 
  -5   7   7      248.23      261.92      8.96 o 
  -4   7   7      697.80      792.44     12.97 o 
  -3   7   7      907.67      873.34     18.76 o 
  -2   7   7      271.54      269.08      8.87 o 
  -1   7   7     1490.68     1381.18     19.06 o 
   0   7   7       28.61       40.42      6.95 o 
   1   7   7      178.81      181.37     10.83 o 
   2   7   7      381.14      464.11     12.42 o 
   3   7   7      734.62      765.63     18.43 o 
   4   7   7     1615.05     1674.22     37.64 o 
   5   7   7       78.03       71.68     13.08 o 
   6   7   7       22.68       15.60      7.52 o 
  -8   8   7        4.43       15.09     13.83 o 
  -7   8   7      152.75      128.42      8.14 o 
  -6   8   7      535.30      413.27     15.99 o 
  -5   8   7       12.00       20.55      5.62 o 
  -4   8   7      148.52      146.74      6.92 o 
  -3   8   7      280.10      282.62      6.49 o 
  -2   8   7     3485.13     3772.50     41.32 o 
  -1   8   7     2401.52     2241.89     30.68 o 
   0   8   7        0.53        4.51      7.75 o 
   1   8   7      873.66      854.07     20.34 o 
   2   8   7      892.30      782.95     16.44 o 
   3   8   7      339.04      383.59     13.12 o 
   4   8   7      503.42      607.25     32.98 o 
   5   8   7       80.71       90.52     13.38 o 
   6   8   7       14.78       12.14      7.12 o 
  -8   9   7       73.16       58.44     16.02 o 
  -7   9   7      105.07      103.27     10.33 o 
  -6   9   7       96.11       66.36      9.76 o 
  -5   9   7        0.27       -0.69      5.93 o 
  -4   9   7      109.38       99.99      8.23 o 
  -3   9   7      111.17      106.53      6.16 o 
  -2   9   7      447.63      526.93     11.41 o 
  -1   9   7      285.73      266.88     10.56 o 
   0   9   7       13.37       26.79      6.72 o 
   1   9   7      203.67      209.58      9.05 o 
   2   9   7      538.04      531.52     26.64 o 
   3   9   7      564.21      537.54     19.91 o 
   4   9   7      596.04      550.05     19.77 o 
   5   9   7      371.24      391.72     22.09 o 
   6   9   7        3.48        0.24      6.67 o 
  -7  10   7        0.59        1.15      4.60 o 
  -6  10   7      235.82      237.26     10.30 o 
  -5  10   7       69.73       70.43      8.58 o 
  -4  10   7      335.56      369.47      9.11 o 
  -3  10   7      538.01      609.23     18.69 o 
  -2  10   7     2295.81     2187.50     26.60 o 
  -1  10   7        2.06        5.14      3.22 o 
   0  10   7      241.33      248.61     13.90 o 
   1  10   7      166.29      174.58     16.05 o 
   2  10   7        2.76       -6.63      6.80 o 
   3  10   7       81.03       72.80     10.29 o 
   4  10   7      164.52      210.06     14.00 o 
   5  10   7        9.78       22.94     10.52 o 
   6  10   7        9.89       -0.69     15.04 o 
  -7  11   7       79.15       76.53      8.52 o 
  -6  11   7      264.08      268.81     11.22 o 
  -5  11   7       79.16       96.41      7.18 o 
  -4  11   7       12.64       16.11      3.70 o 
  -3  11   7      168.17      214.22     21.10 o 
  -2  11   7      799.85      757.32     20.88 o 
  -1  11   7      349.20      332.43     10.85 o 
   0  11   7     1206.27     1162.84     26.92 o 
   1  11   7      863.44      925.46     16.70 o 
   2  11   7      333.01      300.02     13.63 o 
   3  11   7       38.75       44.99      8.78 o 
   4  11   7       13.61       22.78      8.24 o 
   5  11   7        0.62       10.83      7.48 o 
   6  11   7        2.38       22.09     15.89 o 
  -7  12   7       33.64       12.03      7.04 o 
  -6  12   7        1.20       -2.37      5.65 o 
  -5  12   7       37.65       46.85      5.07 o 
  -4  12   7      342.28      262.53     18.59 o 
  -3  12   7       62.52       76.20     11.78 o 
  -2  12   7     2254.98     2339.24     41.27 o 
  -1  12   7      126.93      111.02      6.24 o 
   0  12   7     1437.40     1427.41     19.03 o 
   1  12   7       88.21      123.18      7.39 o 
   2  12   7       70.13       66.29      7.46 o 
   3  12   7       28.01       12.32      7.35 o 
   4  12   7       32.62       15.87      7.62 o 
   5  12   7        3.09       15.54      8.10 o 
   6  12   7        2.06       15.39     16.58 o 
  -7  13   7        0.13        2.21      4.46 o 
  -6  13   7        3.56        4.06      5.64 o 
  -5  13   7       43.69       34.80      7.75 o 
  -4  13   7      190.78      198.13     13.93 o 
  -3  13   7        8.84       13.07     10.70 o 
  -2  13   7      356.45      297.83     16.62 o 
  -1  13   7      948.45      910.29      9.49 o 
   0  13   7      579.21      511.41     12.62 o 
   1  13   7       99.59       94.83      8.41 o 
   2  13   7       29.05       36.84      8.92 o 
   3  13   7       10.05        9.82      6.86 o 
   4  13   7      164.99      164.92     13.81 o 
   5  13   7      124.90      155.12     11.53 o 
   6  13   7       20.35       35.49     19.55 o 
  -7  14   7        8.54        5.96     14.22 o 
  -6  14   7       44.81       39.69      6.42 o 
  -5  14   7      119.97      120.69      5.69 o 
  -4  14   7        0.44       11.47      9.40 o 
  -3  14   7      414.56      437.86     20.40 o 
  -2  14   7      639.89      697.48     21.29 o 
  -1  14   7       44.92       72.33     11.94 o 
   0  14   7        1.65       -4.40      3.47 o 
   1  14   7      589.84      653.65     16.06 o 
   2  14   7       82.60       65.77      8.14 o 
   3  14   7      466.31      450.57     16.26 o 
   4  14   7       24.65       27.49     11.51 o 
   5  14   7       12.89        9.59     11.48 o 
   6  14   7        0.29      -12.49     15.43 o 
  -7  15   7        0.00       25.87     29.60 o 
  -6  15   7      416.64      410.77      9.80 o 
  -5  15   7      585.01      591.61     46.46 o 
  -4  15   7        6.98       11.41     10.45 o 
  -3  15   7        9.40        3.74      8.98 o 
  -2  15   7       55.39       72.34     11.56 o 
  -1  15   7      396.84      390.89     18.50 o 
   0  15   7      599.81      579.20     12.05 o 
   1  15   7      139.41      115.21      7.39 o 
   2  15   7       72.63      104.18      9.22 o 
   3  15   7       19.39       28.40      8.54 o 
   4  15   7       87.14       73.31     10.86 o 
   5  15   7       47.02       42.66     14.19 o 
  -7  16   7        9.09       27.74     38.27 o 
  -6  16   7       87.70       33.97     13.10 o 
  -5  16   7       15.81       14.90     11.09 o 
  -4  16   7      293.91      338.44     24.92 o 
  -3  16   7      200.12      260.06     25.74 o 
  -2  16   7      982.33      958.18     28.25 o 
  -1  16   7     1903.08     1826.18     38.93 o 
   0  16   7        3.61        3.19      4.12 o 
   1  16   7      682.40      786.26     21.14 o 
   2  16   7       67.44       73.75      8.92 o 
   3  16   7       84.15      102.06     18.87 o 
   4  16   7       14.94        3.27      9.58 o 
   5  16   7       32.49       32.06     10.19 o 
  -6  17   7        0.29      -11.99     14.14 o 
  -5  17   7       17.11        6.41     16.94 o 
  -4  17   7        1.94        5.44     10.07 o 
  -3  17   7      344.82      409.75     22.21 o 
  -2  17   7       27.57       48.26     16.07 o 
  -1  17   7     3552.55     3810.83     68.84 o 
   0  17   7       33.95       26.74      4.77 o 
   1  17   7       70.91       49.39      6.99 o 
   2  17   7        2.36       -2.85      7.15 o 
   3  17   7      192.98      163.63     16.66 o 
   4  17   7       28.68       24.15      9.99 o 
   5  17   7       30.30       33.69     13.47 o 
  -6  18   7       11.02       54.43     32.16 o 
  -5  18   7      133.14      137.96     19.24 o 
  -4  18   7        4.49        2.24     10.30 o 
  -3  18   7      432.65      444.40     27.99 o 
  -2  18   7      288.55      357.81     25.28 o 
  -1  18   7      142.10      213.78     18.06 o 
   0  18   7        9.42       11.15      5.61 o 
   1  18   7       15.02        1.82      6.29 o 
   2  18   7       68.61       64.09     13.28 o 
   3  18   7       81.21       65.67     10.44 o 
   4  18   7       17.58       27.61      9.58 o 
   5  18   7       10.95       -1.88     19.12 o 
  -6  19   7        0.02      -14.20     21.12 o 
  -5  19   7       20.47       11.13     12.02 o 
  -4  19   7      241.71      278.65     22.59 o 
  -3  19   7      138.58      125.31     15.29 o 
  -2  19   7      874.70      877.69     27.08 o 
  -1  19   7        3.10       -5.51     13.10 o 
   0  19   7       30.25       17.42      4.56 o 
   1  19   7       99.24       94.27      9.18 o 
   2  19   7      247.15      232.36     15.49 o 
   3  19   7       19.50       21.80     11.66 o 
   4  19   7        3.26        3.73     14.27 o 
   5  19   7       14.29      -52.17     34.78 o 
  -6  20   7        0.18      -12.89     21.12 o 
  -5  20   7       34.54       21.53     17.06 o 
  -4  20   7       77.10       82.83     19.32 o 
  -3  20   7     1024.76      997.67     33.16 o 
  -2  20   7       41.75       15.40     11.06 o 
  -1  20   7       84.02       60.81     22.28 o 
   0  20   7      100.48      119.11      6.11 o 
   1  20   7      247.66      267.46     15.00 o 
   2  20   7       77.69       43.31     10.88 o 
   3  20   7       20.78       16.60     14.30 o 
   4  20   7        8.55       31.04     25.37 o 
  -5  21   7       26.14       39.89     17.23 o 
  -4  21   7       27.66       11.33     17.28 o 
  -3  21   7       70.61       66.53     17.15 o 
  -2  21   7       72.76       68.07     15.10 o 
  -1  21   7       55.23       53.61     13.55 o 
   0  21   7       15.15       11.67      4.42 o 
   1  21   7       96.76      104.39      8.40 o 
   2  21   7       29.07       15.85      9.34 o 
   3  21   7        0.85        2.12     10.12 o 
   4  21   7       49.12       65.51     67.45 o 
  -5  22   7        6.59       10.60     15.78 o 
  -4  22   7      143.74      142.60     20.96 o 
  -3  22   7       32.39       20.38     12.73 o 
  -2  22   7      444.35      452.65     46.97 o 
  -1  22   7       94.40       88.14     13.89 o 
   0  22   7       12.46        3.62      5.23 o 
   1  22   7       75.25       95.20      7.81 o 
   2  22   7        1.30        8.14      9.72 o 
   3  22   7      110.80       84.31     14.95 o 
   4  22   7       23.15       56.11     25.13 o 
  -5  23   7       72.24       92.95     21.04 o 
  -4  23   7      293.83      330.55     75.03 o 
  -3  23   7       34.81       49.17     14.53 o 
  -2  23   7      195.78      248.72     19.51 o 
  -1  23   7       11.42        8.73     15.15 o 
   0  23   7      263.21      253.52     15.77 o 
   1  23   7        2.56        3.96      6.18 o 
   2  23   7        0.00        6.34      8.50 o 
   3  23   7      149.83       88.17     15.80 o 
  -4  24   7       34.13       15.64     16.41 o 
  -3  24   7       22.85      -11.56     16.09 o 
  -2  24   7        6.91        8.31     13.09 o 
  -1  24   7        5.99        1.68     10.72 o 
   0  24   7       13.95        9.45      5.71 o 
   1  24   7        3.22        4.62      7.16 o 
   2  24   7       28.50       39.31      9.37 o 
   3  24   7       51.27       92.54     32.89 o 
  -4  25   7       49.99       42.28     24.77 o 
  -3  25   7       14.75        6.39     18.43 o 
  -2  25   7      152.69      137.27     20.96 o 
  -1  25   7       79.77       55.84     14.37 o 
   0  25   7        2.29        4.53      7.18 o 
   1  25   7       16.08        6.51     14.08 o 
   2  25   7        4.28       27.83     12.50 o 
  -3  26   7        0.00       -4.98     22.32 o 
  -2  26   7       88.48       78.26     22.09 o 
  -1  26   7        8.22       -7.86     20.43 o 
   0  26   7        5.38       54.27     53.01 o 
   1  26   7       10.73       12.77     14.07 o 
   2  26   7       11.94       12.54     15.94 o 
  -2  27   7        8.53        9.64     18.00 o 
  -1  27   7        1.17       76.74     50.06 o 
   0  27   7        0.12       47.75     20.61 o 
   1  27   7        2.41       62.85     25.99 o 
  -8   0   8      222.41      213.16     18.45 o 
  -6   0   8      165.17      173.45     12.41 o 
  -4   0   8     1621.50     1702.80     38.78 o 
  -2   0   8     1384.47     1305.10     53.12 o 
   0   0   8     2642.00     2626.70     53.72 o 
   2   0   8       11.79       13.94     11.19 o 
   4   0   8      425.12      445.38     41.31 o 
   6   0   8        0.11       -5.75     17.75 o 
  -8   1   8      125.17       92.62      9.86 o 
  -7   1   8      121.51      113.23     11.62 o 
  -6   1   8      412.50      488.58     14.52 o 
  -5   1   8     3773.54     3790.16     47.00 o 
  -4   1   8     3485.44     3502.95     47.91 o 
  -3   1   8     2766.77     2668.60     40.91 o 
  -2   1   8       41.18       58.93      9.98 o 
  -1   1   8     2375.04     2391.29     36.05 o 
   0   1   8        0.37       13.17      9.85 o 
   1   1   8       46.49       64.81      8.52 o 
   2   1   8      110.38      113.22     12.45 o 
   3   1   8       43.45       34.41     14.78 o 
   4   1   8      642.15      583.76    124.47 o 
   5   1   8        9.32       20.02     13.87 o 
   6   1   8        0.03        5.54     15.06 o 
  -8   2   8      145.90      157.69     11.08 o 
  -7   2   8      205.92      248.24     12.83 o 
  -6   2   8      100.29       88.21      7.43 o 
  -5   2   8        0.37       -3.24      7.12 o 
  -4   2   8      580.29      600.65     16.14 o 
  -3   2   8      101.60      111.06     15.19 o 
  -2   2   8       46.50       53.34      9.18 o 
  -1   2   8       59.80       33.27      7.54 o 
   0   2   8     3371.81     3389.95     50.14 o 
   1   2   8      158.69      137.44      9.87 o 
   2   2   8      586.65      649.24     27.91 o 
   3   2   8       44.80       49.77     16.76 o 
   4   2   8      496.26      577.61     90.53 o 
   5   2   8        1.11       22.09     14.16 o 
   6   2   8       35.12       33.68     16.26 o 
  -8   3   8      121.25      158.60     13.13 o 
  -7   3   8        0.63        4.33      5.88 o 
  -6   3   8      231.73      283.17     10.85 o 
  -5   3   8        5.07        4.96      5.55 o 
  -4   3   8        2.47        2.68      5.07 o 
  -3   3   8     1043.80      991.05     19.97 o 
  -2   3   8      195.15      270.72     15.25 o 
  -1   3   8     1198.50     1124.40     22.27 o 
   0   3   8      715.47      750.21     17.86 o 
   1   3   8      650.21      592.02     21.87 o 
   2   3   8       57.18       62.28     17.31 o 
   3   3   8       30.45       23.29     17.73 o 
   4   3   8      870.99      883.64     39.28 o 
   5   3   8      151.73      120.75     20.06 o 
   6   3   8        9.31        7.34      8.14 o 
  -8   4   8      133.00      113.86     14.08 o 
  -7   4   8       35.31       23.90      9.10 o 
  -6   4   8        0.95        8.65      6.36 o 
  -5   4   8      282.25      285.82     12.91 o 
  -4   4   8      148.39      160.14      8.21 o 
  -3   4   8       32.48       32.06      5.36 o 
  -2   4   8     2094.57     2011.45     26.09 o 
  -1   4   8      652.02      734.18     14.81 o 
   0   4   8     2433.84     2662.26     44.51 o 
   1   4   8      131.80      117.18     13.18 o 
   2   4   8      350.81      347.56     17.56 o 
   3   4   8      238.56      259.49     22.01 o 
   4   4   8       34.68       24.97     12.74 o 
   5   4   8        5.18        7.54      8.50 o 
   6   4   8       55.64       43.20     12.93 o 
  -8   5   8       18.46       51.07     27.61 o 
  -7   5   8        4.16        3.30      5.75 o 
  -6   5   8        0.02       -3.07      5.43 o 
  -5   5   8       62.32       50.07      7.99 o 
  -4   5   8        2.38       11.60      5.81 o 
  -3   5   8      217.12      254.67     10.39 o 
  -2   5   8       97.10       99.82     11.17 o 
  -1   5   8      533.52      535.38     14.73 o 
   0   5   8      143.46      145.87      7.99 o 
   1   5   8       23.90       43.25     12.02 o 
   2   5   8       22.85       17.05     12.63 o 
   3   5   8      379.30      398.50     38.98 o 
   4   5   8      467.21      451.29     34.13 o 
   5   5   8        1.98       -0.54      7.65 o 
   6   5   8        0.33       -0.70      9.70 o 
  -8   6   8        2.25       24.14     24.49 o 
  -7   6   8      174.72      163.32     15.30 o 
  -6   6   8        2.40        6.46      5.77 o 
  -5   6   8       47.66       51.12      7.85 o 
  -4   6   8       51.17       55.62      8.02 o 
  -3   6   8       69.18       92.26      6.01 o 
  -2   6   8     1230.98     1314.17     17.44 o 
  -1   6   8      243.63      263.36     12.53 o 
   0   6   8     1103.15     1143.38     17.93 o 
   1   6   8       50.16       60.81     11.28 o 
   2   6   8        6.76       21.04      8.12 o 
   3   6   8       46.59       56.62      8.61 o 
   4   6   8      253.39      268.56     41.32 o 
   5   6   8       12.72       14.81      8.26 o 
   6   6   8       38.17       45.08     14.31 o 
  -7   7   8       81.48      102.97     13.35 o 
  -6   7   8      117.46      111.86      9.19 o 
  -5   7   8       89.45       93.77      7.36 o 
  -4   7   8      727.52      820.83     19.22 o 
  -3   7   8      149.06      167.64      6.28 o 
  -2   7   8        8.26       12.55      4.79 o 
  -1   7   8       26.28       10.25      5.34 o 
   0   7   8       33.61        5.38     12.15 o 
   1   7   8      204.52      256.70     17.21 o 
   2   7   8      365.36      414.68     18.83 o 
   3   7   8      266.90      294.74     13.04 o 
   4   7   8      819.05      809.23     26.56 o 
   5   7   8       44.47       30.49      9.05 o 
   6   7   8      171.01      161.85     18.28 o 
  -7   8   8       53.22       46.69     10.80 o 
  -6   8   8        0.45       -0.14      5.55 o 
  -5   8   8       90.16      116.12      8.34 o 
  -4   8   8        0.27        8.89      5.72 o 
  -3   8   8      148.95      172.04      5.63 o 
  -2   8   8      438.53      396.65     13.42 o 
  -1   8   8        8.07       -2.83      3.96 o 
   0   8   8     1423.44     1442.19     28.55 o 
   1   8   8      239.72      219.37     14.81 o 
   2   8   8     1339.66     1257.65     25.26 o 
   3   8   8        4.17        1.80      8.15 o 
   4   8   8       28.18       28.89      9.10 o 
   5   8   8        0.31        4.30      8.11 o 
   6   8   8        0.79       -0.15      8.08 o 
  -7   9   8       85.86       84.77     12.72 o 
  -6   9   8      175.63      200.08     12.61 o 
  -5   9   8       38.12       35.38      6.44 o 
  -4   9   8      138.23      145.17      8.62 o 
  -3   9   8        0.63        2.45      4.42 o 
  -2   9   8      369.03      380.68     13.83 o 
  -1   9   8       55.13       74.37      6.98 o 
   0   9   8      145.40      135.90      9.81 o 
   1   9   8      452.35      426.21     16.64 o 
   2   9   8      165.80      189.48     11.25 o 
   3   9   8        0.35        6.30      8.06 o 
   4   9   8      152.72      147.39     15.94 o 
   5   9   8       51.94       44.48      9.61 o 
   6   9   8        2.74       26.55     16.80 o 
  -7  10   8       32.47       12.52      7.98 o 
  -6  10   8      198.83      189.35     11.38 o 
  -5  10   8       56.62       62.85      8.79 o 
  -4  10   8       96.41      110.49      7.61 o 
  -3  10   8       76.34       88.82      5.42 o 
  -2  10   8       78.60      105.54      5.52 o 
  -1  10   8     2217.44     2215.23     32.68 o 
   0  10   8       31.12       21.81      5.58 o 
   1  10   8      349.82      303.54     10.30 o 
   2  10   8      136.27      147.43     15.67 o 
   3  10   8      454.98      433.42     15.30 o 
   4  10   8        0.41        1.02      9.79 o 
   5  10   8       45.46       49.33     12.74 o 
   6  10   8       38.33       38.40     17.70 o 
  -7  11   8       12.29        7.09      6.41 o 
  -6  11   8       45.95       39.65     10.65 o 
  -5  11   8      187.09      185.02     28.28 o 
  -4  11   8      206.79      172.49     12.26 o 
  -3  11   8       46.86       43.66     13.74 o 
  -2  11   8       41.87       34.44      7.29 o 
  -1  11   8      379.95      420.03     17.93 o 
   0  11   8      471.67      502.77     25.28 o 
   1  11   8      456.71      474.30     13.87 o 
   2  11   8        0.09        3.46      6.03 o 
   3  11   8        0.64       -6.12      8.39 o 
   4  11   8       56.97       62.24     12.13 o 
   5  11   8      260.86      315.85     18.85 o 
   6  11   8       30.60       19.95     16.77 o 
  -7  12   8       12.92       14.59      7.03 o 
  -6  12   8      159.82      153.05     18.62 o 
  -5  12   8        5.53       18.62      6.84 o 
  -4  12   8       10.30       -5.97      9.87 o 
  -3  12   8      659.64      627.06     38.43 o 
  -2  12   8      375.38      389.30     24.30 o 
  -1  12   8      186.62      190.25     12.63 o 
   0  12   8       98.92      128.99      7.91 o 
   1  12   8        0.00        2.79      5.74 o 
   2  12   8        0.01        1.22      6.92 o 
   3  12   8      146.03      172.89     12.14 o 
   4  12   8      139.73      165.58     19.64 o 
   5  12   8        6.33       11.94      8.63 o 
   6  12   8       10.68        4.99     15.32 o 
  -7  13   8        1.64       -0.87      6.87 o 
  -6  13   8       30.69       19.59      5.98 o 
  -5  13   8      740.82      603.98     16.86 o 
  -4  13   8       91.43       97.08     13.76 o 
  -3  13   8     1000.08      953.98     28.39 o 
  -2  13   8        4.82       11.87      9.57 o 
  -1  13   8     1476.53     1531.81     33.01 o 
   0  13   8      268.51      265.25      8.04 o 
   1  13   8       39.59       35.68      6.40 o 
   2  13   8       32.47       34.37      7.59 o 
   3  13   8       85.65       87.30     11.00 o 
   4  13   8       69.92       69.09      9.99 o 
   5  13   8      395.60      417.99     19.57 o 
  -7  14   8        4.42        9.34     13.60 o 
  -6  14   8        0.05        3.34      4.31 o 
  -5  14   8       25.83       29.70     11.66 o 
  -4  14   8        0.69       -6.24     10.60 o 
  -3  14   8       26.50       11.45     10.67 o 
  -2  14   8       20.89       38.25     12.31 o 
  -1  14   8       81.09       78.86     10.70 o 
   0  14   8      150.66      152.40      7.78 o 
   1  14   8     1370.80     1260.20     23.45 o 
   2  14   8       40.94       42.81      8.69 o 
   3  14   8       12.76        6.79      7.36 o 
   4  14   8      212.55      203.02     17.37 o 
   5  14   8        0.19       13.48      9.44 o 
  -6  15   8        0.25      -18.94     12.63 o 
  -5  15   8       49.68       28.58     11.95 o 
  -4  15   8       48.49       26.46     14.80 o 
  -3  15   8       47.52       68.70     13.40 o 
  -2  15   8      299.40      338.61     21.85 o 
  -1  15   8       10.98       14.64      7.29 o 
   0  15   8        0.58        5.31      4.84 o 
   1  15   8        0.51       -7.78      5.90 o 
   2  15   8        7.85       15.33      7.90 o 
   3  15   8       13.99       17.05      8.82 o 
   4  15   8        7.08       16.27      8.77 o 
   5  15   8       74.50       62.35     18.21 o 
  -6  16   8       51.14      139.83     53.28 o 
  -5  16   8      275.72      266.12     56.07 o 
  -4  16   8        5.30       19.51     13.58 o 
  -3  16   8      153.57      194.19     17.61 o 
  -2  16   8       31.84       27.10     12.88 o 
  -1  16   8     1386.32     1323.03     35.19 o 
   0  16   8      745.09      792.37     17.52 o 
   1  16   8       15.59        5.52      6.43 o 
   2  16   8       64.44       62.73      9.12 o 
   3  16   8       69.29       41.89     11.38 o 
   4  16   8        8.25       30.06     10.12 o 
   5  16   8        5.34       17.05     16.51 o 
  -6  17   8       48.71       42.76     14.23 o 
  -5  17   8       72.65       76.89     17.56 o 
  -4  17   8      268.88      210.56     18.68 o 
  -3  17   8       13.71       12.94     12.91 o 
  -2  17   8      689.85      805.89     35.26 o 
  -1  17   8      112.24      118.72     15.94 o 
   0  17   8      732.55      716.12     16.70 o 
   1  17   8       45.54       39.33      8.00 o 
   2  17   8       10.77        6.39      7.20 o 
   3  17   8      216.33      206.56     13.33 o 
   4  17   8       23.32        4.17     10.30 o 
   5  17   8        1.13       26.30     19.30 o 
  -6  18   8       30.53       57.67     18.25 o 
  -5  18   8       39.77       31.02     13.36 o 
  -4  18   8       19.92       19.33     14.31 o 
  -3  18   8        1.01       -5.47     11.20 o 
  -2  18   8       71.52       45.65     13.72 o 
  -1  18   8      878.14      990.94     28.75 o 
   0  18   8      513.48      423.60     10.17 o 
   1  18   8       62.09       68.56      9.10 o 
   2  18   8      387.96      396.10     21.54 o 
   3  18   8        4.09        6.62     10.90 o 
   4  18   8       10.91       19.67      9.71 o 
  -6  19   8       28.28       35.15     24.04 o 
  -5  19   8       44.42       31.30     16.46 o 
  -4  19   8       11.25       -4.82     11.40 o 
  -3  19   8      182.70      139.31     16.19 o 
  -2  19   8       44.94       53.60     13.02 o 
  -1  19   8        5.21      -23.82     15.88 o 
   0  19   8      269.21      312.74      8.94 o 
   1  19   8       35.36       44.82      7.04 o 
   2  19   8        0.18       -3.28      8.12 o 
   3  19   8        0.70       -1.06      7.47 o 
   4  19   8       28.01       14.03     10.18 o 
  -5  20   8        1.46       11.67     14.25 o 
  -4  20   8      307.85      335.32     21.96 o 
  -3  20   8       90.25       75.34     20.14 o 
  -2  20   8      208.93      176.63     18.38 o 
  -1  20   8        8.26       -3.88     11.64 o 
   0  20   8        0.75        7.86      5.95 o 
   1  20   8      109.54      128.39     10.06 o 
   2  20   8       38.20       33.05      9.15 o 
   3  20   8      299.08      255.23     32.77 o 
   4  20   8       70.63       25.65     11.14 o 
  -5  21   8        7.21        9.83     14.14 o 
  -4  21   8       54.04       70.81     21.36 o 
  -3  21   8      162.26      164.57     19.89 o 
  -2  21   8      341.30      431.76     29.28 o 
  -1  21   8       40.79       71.57     15.17 o 
   0  21   8       64.77       69.42      6.24 o 
   1  21   8       74.74       40.42      8.10 o 
   2  21   8        1.83        4.77      9.06 o 
   3  21   8        3.56        1.17      8.91 o 
   4  21   8       56.85       63.00     23.08 o 
  -5  22   8        6.31       10.75     21.57 o 
  -4  22   8       11.97       15.21     16.00 o 
  -3  22   8       93.51      134.23     22.83 o 
  -2  22   8      279.61      302.37     20.95 o 
  -1  22   8       19.53       24.47     16.80 o 
   0  22   8       51.44       55.07      8.87 o 
   1  22   8       36.28       39.80      8.36 o 
   2  22   8       42.66       38.21     10.82 o 
   3  22   8      124.00      116.26     13.00 o 
  -4  23   8        9.21        0.98     15.70 o 
  -3  23   8       38.30       25.80     20.86 o 
  -2  23   8      134.59      113.02     18.49 o 
  -1  23   8        3.92       15.36     12.20 o 
   0  23   8        6.59        4.79      3.84 o 
   1  23   8        0.82       -4.08      7.83 o 
   2  23   8       92.03       53.39     12.10 o 
   3  23   8       76.83       80.12     22.66 o 
  -4  24   8        0.02        0.28     23.20 o 
  -3  24   8        1.95        5.31     17.18 o 
  -2  24   8       20.74       20.76     20.35 o 
  -1  24   8        5.30       22.16     17.19 o 
   0  24   8      343.55      262.63     30.65 o 
   1  24   8        6.86       11.89      8.12 o 
   2  24   8       70.05       65.37     18.93 o 
  -3  25   8        1.04       10.49     20.16 o 
  -2  25   8       41.03       42.39     17.80 o 
  -1  25   8      153.57      163.68     23.79 o 
   0  25   8       15.70       -5.48     16.00 o 
   1  25   8       24.20       14.94      8.01 o 
   2  25   8       82.65      104.33     20.36 o 
  -2  26   8        5.73       23.31     21.58 o 
  -1  26   8        0.14        7.93     12.69 o 
   0  26   8       94.40       99.88     21.54 o 
   1  26   8       28.06       26.97     14.14 o 
  -7   0   9      303.38      281.42     17.38 o 
  -5   0   9      355.02      375.23     18.15 o 
  -3   0   9        7.92       -0.10      7.89 o 
  -1   0   9      247.13      211.34     21.18 o 
   1   0   9      211.73      278.73     23.43 o 
   3   0   9     1493.65     1585.70     72.93 o 
   5   0   9        2.76        9.68     18.97 o 
  -8   1   9       24.37       19.14      7.37 o 
  -7   1   9       29.25       38.81      9.11 o 
  -6   1   9       42.68       31.29      7.72 o 
  -5   1   9      618.21      583.85     15.44 o 
  -4   1   9     1411.40     1296.01     23.54 o 
  -3   1   9      363.69      376.90     18.75 o 
  -2   1   9      193.75      192.68     13.09 o 
  -1   1   9      843.47      761.88     18.63 o 
   0   1   9      610.02      650.65     19.78 o 
   1   1   9       37.16       39.93      8.81 o 
   2   1   9       17.46        8.64     10.04 o 
   3   1   9     1957.54     1848.30     58.19 o 
   4   1   9       10.56       17.50     16.58 o 
   5   1   9       53.83       33.52     17.81 o 
   6   1   9       27.21       48.58     18.59 o 
  -7   2   9      148.05      165.02     12.61 o 
  -6   2   9        0.91       -5.57      5.86 o 
  -5   2   9      708.77      782.78     21.35 o 
  -4   2   9       51.34       49.50      9.25 o 
  -3   2   9       89.67       78.33     11.00 o 
  -2   2   9       11.41        5.46      6.60 o 
  -1   2   9      531.00      524.19     15.82 o 
   0   2   9        0.95        4.16      7.36 o 
   1   2   9      280.97      302.02     19.39 o 
   2   2   9       37.04       52.16     13.98 o 
   3   2   9      474.38      520.28     31.06 o 
   4   2   9      255.94      325.79     27.93 o 
   5   2   9        4.40        4.24     18.59 o 
   6   2   9      211.67      249.94     34.79 o 
  -7   3   9        2.76        4.98      6.82 o 
  -6   3   9       33.78       43.36      9.40 o 
  -5   3   9      653.01      660.01     17.35 o 
  -4   3   9       71.13       82.68      9.28 o 
  -3   3   9      192.74      215.82     11.32 o 
  -2   3   9        2.70        6.93      6.97 o 
  -1   3   9       30.89       34.56     10.73 o 
   0   3   9      607.72      606.08     17.67 o 
   1   3   9      243.72      224.93     12.30 o 
   2   3   9      159.66      202.41     21.05 o 
   3   3   9      490.29      493.20     37.12 o 
   4   3   9      120.78      118.03     25.94 o 
   5   3   9       64.38       65.52     23.65 o 
   6   3   9       72.03       75.88     12.75 o 
  -7   4   9      243.73      222.69     18.29 o 
  -6   4   9       11.14       25.60      7.06 o 
  -5   4   9      152.52      169.05     10.35 o 
  -4   4   9      125.27      173.64     14.91 o 
  -3   4   9        7.66        8.60      5.30 o 
  -2   4   9      802.18      675.72     14.74 o 
  -1   4   9      487.89      433.34     15.18 o 
   0   4   9      254.39      307.66     14.10 o 
   1   4   9       31.30       17.00      9.95 o 
   2   4   9      119.57      100.08     14.03 o 
   3   4   9       94.92      118.36     23.02 o 
   4   4   9      239.19      222.03     26.91 o 
   5   4   9        6.72        3.25      8.55 o 
   6   4   9       16.14       23.46     12.33 o 
  -7   5   9        0.22       -3.86      5.99 o 
  -6   5   9      111.23      109.01      9.55 o 
  -5   5   9      268.10      280.58     12.04 o 
  -4   5   9       35.63       29.87      6.68 o 
  -3   5   9        9.22       15.14      6.24 o 
  -2   5   9      789.27      754.85     16.94 o 
  -1   5   9      991.38      962.20     18.86 o 
   0   5   9      294.47      284.12     17.55 o 
   1   5   9       12.82       19.74     17.13 o 
   2   5   9      379.43      443.02     26.49 o 
   3   5   9      509.02      544.56     35.05 o 
   4   5   9       78.06       61.51     11.10 o 
   5   5   9      244.69      270.02     16.56 o 
   6   5   9        6.89       -9.47      9.10 o 
  -7   6   9       14.48       -2.01      8.00 o 
  -6   6   9       18.29       26.71      6.69 o 
  -5   6   9      328.70      368.25     21.43 o 
  -4   6   9      274.93      252.90     23.73 o 
  -3   6   9      407.89      382.78     14.00 o 
  -2   6   9       67.35       66.45      7.40 o 
  -1   6   9      290.09      298.29      9.76 o 
   0   6   9      360.69      400.04     20.38 o 
   1   6   9        0.08       16.55      9.93 o 
   2   6   9      921.49      874.00     26.71 o 
   3   6   9      225.85      262.69     14.63 o 
   4   6   9      228.69      295.49     23.85 o 
   5   6   9        0.97       21.98     10.33 o 
   6   6   9        0.18       -4.50      9.79 o 
  -7   7   9       71.34       67.76      9.42 o 
  -6   7   9      244.06      249.85     16.76 o 
  -5   7   9       40.32       36.67      7.36 o 
  -4   7   9       35.33       25.16      5.85 o 
  -3   7   9      328.02      318.94     12.38 o 
  -2   7   9       19.25       16.07      4.87 o 
  -1   7   9      107.98      106.84      8.29 o 
   0   7   9      170.97      170.88     13.22 o 
   1   7   9       11.89        4.74      9.07 o 
   2   7   9      107.61      122.42     13.41 o 
   3   7   9       27.09       27.99     12.33 o 
   4   7   9      107.82       89.47     11.45 o 
   5   7   9        8.46        1.38      8.78 o 
   6   7   9       48.03       47.91     11.82 o 
  -7   8   9       23.51       30.85     10.36 o 
  -6   8   9      346.79      387.15     13.49 o 
  -5   8   9      374.00      427.08     15.00 o 
  -4   8   9       81.95       82.48      7.48 o 
  -3   8   9       17.59       17.93      6.27 o 
  -2   8   9       38.64       54.33      5.57 o 
  -1   8   9      400.45      393.91     12.86 o 
   0   8   9      328.47      363.37     14.33 o 
   1   8   9      437.99      534.28     22.19 o 
   2   8   9        0.04       -4.59     11.13 o 
   3   8   9      136.15       81.60     15.37 o 
   4   8   9       36.99       32.36     11.50 o 
   5   8   9      173.91      116.63     17.68 o 
   6   8   9       12.97        9.93      9.59 o 
  -7   9   9        0.01        2.98      8.77 o 
  -6   9   9       16.75        5.74      6.17 o 
  -5   9   9       14.33       17.73      6.41 o 
  -4   9   9       78.12       69.46      8.67 o 
  -3   9   9        0.29        0.50      6.98 o 
  -2   9   9      102.15      141.57      9.18 o 
  -1   9   9      280.34      275.53     16.03 o 
   0   9   9      109.22      211.77     26.48 o 
   1   9   9     1134.04     1185.25     28.62 o 
   2   9   9      368.23      388.52     14.70 o 
   3   9   9      990.35      824.19     20.24 o 
   4   9   9        0.20       16.15     12.99 o 
   5   9   9       43.80       45.07     14.98 o 
  -7  10   9        5.40       14.03      8.37 o 
  -6  10   9       15.41        8.71      8.02 o 
  -5  10   9       63.16       53.17      8.06 o 
  -4  10   9      138.02      123.10      6.91 o 
  -3  10   9        4.58       11.84      3.61 o 
  -2  10   9       53.34       55.08      4.59 o 
  -1  10   9       14.02       19.07      7.15 o 
   0  10   9      357.54      331.15     25.62 o 
   1  10   9        2.06        5.71      6.41 o 
   2  10   9       27.36       23.57      8.27 o 
   3  10   9      398.82      351.76     15.73 o 
   4  10   9       51.07       67.19     10.93 o 
   5  10   9       14.95        9.56      9.03 o 
  -7  11   9       10.54        5.33      7.58 o 
  -6  11   9       25.08       30.34     11.72 o 
  -5  11   9      240.39      219.11     18.41 o 
  -4  11   9       46.02       49.37      3.99 o 
  -3  11   9        8.37        6.62      6.86 o 
  -2  11   9     1040.49     1038.98     19.38 o 
  -1  11   9     1440.70     1592.81     27.71 o 
   0  11   9      235.11      225.96     13.17 o 
   1  11   9      713.54      645.49     17.41 o 
   2  11   9      226.64      247.26     14.46 o 
   3  11   9       13.67       10.25      9.67 o 
   4  11   9        0.13       -8.72      8.81 o 
   5  11   9       16.71       26.79     11.35 o 
  -7  12   9        2.98        0.12      8.21 o 
  -6  12   9      203.60      219.47     14.82 o 
  -5  12   9       46.86       44.78      8.18 o 
  -4  12   9       14.25       37.88     13.50 o 
  -3  12   9      347.42      283.99     24.71 o 
  -2  12   9      696.44      723.62     35.79 o 
  -1  12   9        2.87        5.98      6.52 o 
   0  12   9      126.99      154.15      8.82 o 
   1  12   9       90.34      133.14     14.55 o 
   2  12   9      393.76      406.79     23.17 o 
   3  12   9       59.92       56.09     10.45 o 
   4  12   9       10.47        6.84      8.27 o 
   5  12   9       59.70       52.80     14.14 o 
  -7  13   9       30.83       18.05     12.82 o 
  -6  13   9       48.41       29.44     14.84 o 
  -5  13   9      299.83      285.02     21.78 o 
  -4  13   9      202.07      173.06     18.24 o 
  -3  13   9      587.32      659.48     27.93 o 
  -2  13   9      245.84      240.21     20.19 o 
  -1  13   9      296.34      305.89     30.88 o 
   0  13   9       69.84       73.19      7.27 o 
   1  13   9       44.05       54.08     11.12 o 
   2  13   9      318.47      320.95     14.02 o 
   3  13   9      105.54      115.94     11.31 o 
   4  13   9        0.58       17.40     10.28 o 
   5  13   9        0.43       35.76     28.27 o 
  -6  14   9      116.00      126.50     22.60 o 
  -5  14   9      127.53       88.67     20.26 o 
  -4  14   9      218.13      242.18     42.18 o 
  -3  14   9       54.60       55.37     14.78 o 
  -2  14   9     2911.72     2818.10     71.96 o 
  -1  14   9      396.20      402.93     16.56 o 
   0  14   9        4.86        5.98      5.73 o 
   1  14   9      118.28      127.85     10.11 o 
   2  14   9       74.36       61.89      9.81 o 
   3  14   9       96.58      104.23     12.59 o 
   4  14   9       19.34       19.74      9.55 o 
   5  14   9        0.01       -0.92      9.68 o 
  -6  15   9       27.81       59.34     27.90 o 
  -5  15   9       11.73       15.75     14.11 o 
  -4  15   9       71.39       53.95     15.79 o 
  -3  15   9       90.75       91.12     18.65 o 
  -2  15   9      629.56      625.82     40.94 o 
  -1  15   9       12.22       26.02      4.11 o 
   0  15   9       23.93       37.16      5.62 o 
   1  15   9       36.77       23.28      6.65 o 
   2  15   9       41.71       44.06      9.48 o 
   3  15   9       15.59       11.56      8.95 o 
   4  15   9        1.59       -2.68      8.83 o 
   5  15   9      135.85      138.49     13.63 o 
  -6  16   9       14.28       17.39     17.81 o 
  -5  16   9       17.14       15.73     12.29 o 
  -4  16   9       16.93       22.30     12.25 o 
  -3  16   9      928.30      937.97     35.48 o 
  -2  16   9        1.12       13.35     11.40 o 
  -1  16   9        5.70        1.73     13.98 o 
   0  16   9      999.51      965.91     17.80 o 
   1  16   9       52.51       65.26      7.49 o 
   2  16   9       46.12       59.83     10.35 o 
   3  16   9       29.04       26.56      9.63 o 
   4  16   9      244.92      233.12     14.47 o 
  -6  17   9        7.76       12.90     15.66 o 
  -5  17   9        2.06       10.21     14.74 o 
  -4  17   9       38.50       43.07     16.34 o 
  -3  17   9      114.65      115.72     16.73 o 
  -2  17   9        0.06        1.50     10.86 o 
  -1  17   9      458.25      449.16     28.49 o 
   0  17   9      135.76      143.54     11.45 o 
   1  17   9       54.85       66.78     11.22 o 
   2  17   9      484.73      471.86     20.30 o 
   3  17   9        8.90       24.19     10.98 o 
   4  17   9        0.20       13.33      9.15 o 
  -5  18   9       47.86       29.48     18.69 o 
  -4  18   9        1.56       13.90     13.38 o 
  -3  18   9       21.78       33.11     14.20 o 
  -2  18   9        9.30        4.37     10.89 o 
  -1  18   9      189.10      165.75     25.33 o 
   0  18   9       53.72       41.73      5.21 o 
   1  18   9       18.92       24.71      6.65 o 
   2  18   9        0.35       -2.45      9.81 o 
   3  18   9       11.69       19.32     10.06 o 
   4  18   9        0.02      -12.06     11.23 o 
  -5  19   9        1.11       -9.98     13.01 o 
  -4  19   9       23.84       40.53     16.90 o 
  -3  19   9       48.50       23.81     13.20 o 
  -2  19   9       46.90       60.79     15.61 o 
  -1  19   9       12.80       -8.82     12.04 o 
   0  19   9       75.44       67.75      7.62 o 
   1  19   9        0.22        4.39      7.36 o 
   2  19   9       28.38       24.11      8.43 o 
   3  19   9       24.60       27.68     10.03 o 
   4  19   9        2.94        9.61      9.16 o 
  -5  20   9        3.54      -14.64     16.69 o 
  -4  20   9        2.39       10.38     17.81 o 
  -3  20   9      133.55      143.65     17.92 o 
  -2  20   9      371.96      417.21     31.26 o 
  -1  20   9       84.98       78.06     15.84 o 
   0  20   9       43.23       29.73      5.41 o 
   1  20   9       34.35       39.56      8.31 o 
   2  20   9        0.00       16.07      8.68 o 
   3  20   9       15.20       17.66     11.16 o 
  -4  21   9        3.86       -7.31     15.36 o 
  -3  21   9       30.80       43.19     22.57 o 
  -2  21   9        0.33       -1.85     11.65 o 
  -1  21   9      115.66      140.22     18.37 o 
   0  21   9        5.89       14.39      4.90 o 
   1  21   9      118.80      105.50     10.17 o 
   2  21   9      150.03      109.28     22.18 o 
   3  21   9       17.50       22.54      9.86 o 
  -4  22   9        9.44        4.91     19.96 o 
  -3  22   9        5.91       -6.40     16.92 o 
  -2  22   9       24.68       23.36     16.34 o 
  -1  22   9        7.78       10.64     13.38 o 
   0  22   9        0.01       -1.39      5.06 o 
   1  22   9       12.12        6.30      7.26 o 
   2  22   9       89.53       77.60     11.62 o 
  -4  23   9       16.84       28.73     23.53 o 
  -3  23   9        5.72       34.11     20.60 o 
  -2  23   9      103.20      105.68     22.88 o 
  -1  23   9        0.19        5.09     20.97 o 
   0  23   9        3.58       23.99     21.70 o 
   1  23   9        0.78        0.74      7.49 o 
   2  23   9      160.30      181.65     19.85 o 
  -3  24   9       65.41       89.67     30.46 o 
  -2  24   9        6.93       -9.60     20.40 o 
  -1  24   9       62.58       68.99     16.04 o 
   0  24   9       89.16       87.46     16.31 o 
   1  24   9        0.99        1.74      6.63 o 
  -2  25   9       20.23       28.01     22.54 o 
  -1  25   9        0.36       -4.81     24.14 o 
   0  25   9      114.44      119.99     19.04 o 
  -6   0  10      124.02      113.32     14.15 o 
  -4   0  10     5057.78     5303.18    112.49 o 
  -2   0  10        6.39       15.55     10.17 o 
   0   0  10     1498.56     1410.52     59.21 o 
   2   0  10        8.27       21.17     14.04 o 
   4   0  10       46.33       45.53     28.88 o 
  -7   1  10      180.63      219.62     13.64 o 
  -6   1  10       38.18       58.24      9.54 o 
  -5   1  10       62.02       73.13     10.26 o 
  -4   1  10       71.98       62.10      9.94 o 
  -3   1  10       41.70       51.49      8.64 o 
  -2   1  10        5.64        6.44      7.28 o 
  -1   1  10      459.09      446.69     15.05 o 
   0   1  10       58.22       59.44      9.51 o 
   1   1  10       58.86       55.34     10.15 o 
   2   1  10      317.60      337.13     20.02 o 
   3   1  10      329.46      319.63     39.42 o 
   4   1  10      176.41      225.85     33.38 o 
   5   1  10       54.08       86.97     21.78 o 
  -7   2  10       18.24       20.52      7.87 o 
  -6   2  10        2.93        5.88      7.96 o 
  -5   2  10      595.52      592.86     16.68 o 
  -4   2  10      850.43      820.07     28.94 o 
  -3   2  10       35.70       37.22      9.75 o 
  -2   2  10       69.84       65.98      8.84 o 
  -1   2  10      727.74      777.79     22.30 o 
   0   2  10      188.68      199.75     20.46 o 
   1   2  10        0.00       -1.08      8.31 o 
   2   2  10       80.22       73.21     19.81 o 
   3   2  10       88.30       63.52     32.88 o 
   4   2  10      300.68      405.94     32.67 o 
   5   2  10        3.90       -2.12     14.03 o 
  -7   3  10       14.93       22.65      9.87 o 
  -6   3  10       21.74       19.70      7.53 o 
  -5   3  10       53.67       47.34      8.47 o 
  -4   3  10      185.57      231.40     10.56 o 
  -3   3  10      237.68      244.98     10.63 o 
  -2   3  10       50.03       46.38      8.70 o 
  -1   3  10       91.27      102.31     12.60 o 
   0   3  10       93.55      122.24     13.08 o 
   1   3  10      111.45      111.79     13.27 o 
   2   3  10      903.01      881.05     29.92 o 
   3   3  10        5.94       22.57     17.81 o 
   4   3  10       69.87       81.56     31.30 o 
   5   3  10       72.57       95.43     20.16 o 
  -7   4  10       14.14       20.24      9.05 o 
  -6   4  10       81.24       90.45      8.62 o 
  -5   4  10     1194.67     1054.15     20.60 o 
  -4   4  10      267.53      266.57     13.17 o 
  -3   4  10       26.18       32.95     10.13 o 
  -2   4  10        2.13        8.98      8.70 o 
  -1   4  10      251.87      269.78     15.60 o 
   0   4  10       52.62       49.59     11.28 o 
   1   4  10       50.34       61.34     14.92 o 
   2   4  10      103.34      109.14     15.35 o 
   3   4  10      600.47      594.76     34.03 o 
   4   4  10      105.89      123.32     19.97 o 
   5   4  10       13.26       10.72     10.58 o 
  -7   5  10       19.48       24.05      8.92 o 
  -6   5  10       28.05       24.64      7.88 o 
  -5   5  10      204.67      216.50     11.73 o 
  -4   5  10       34.17       24.97      7.47 o 
  -3   5  10      503.08      472.48     12.74 o 
  -2   5  10      128.44      138.34     10.99 o 
  -1   5  10       18.66       17.17      7.97 o 
   0   5  10       12.66        9.51      8.26 o 
   1   5  10      242.59      311.84     18.39 o 
   2   5  10      133.97      117.47     17.39 o 
   3   5  10       39.08       40.83     15.90 o 
   4   5  10        1.47        1.65      9.22 o 
   5   5  10        0.14       11.31     10.43 o 
  -7   6  10       24.48       31.81      8.62 o 
  -6   6  10        0.63        1.43      7.25 o 
  -5   6  10       31.73       39.08      8.78 o 
  -4   6  10       95.09       78.33     10.19 o 
  -3   6  10      107.19      109.10      8.00 o 
  -2   6  10      283.58      262.17     10.85 o 
  -1   6  10        4.37       -2.36      6.50 o 
   0   6  10       79.63       89.86     15.50 o 
   1   6  10      116.52      106.94     15.77 o 
   2   6  10      240.13      223.63     20.99 o 
   3   6  10      432.05      390.38     27.48 o 
   4   6  10      120.33       97.15     15.45 o 
   5   6  10       16.11        9.06     11.77 o 
  -7   7  10       14.15       33.25      8.67 o 
  -6   7  10      353.05      421.14     16.12 o 
  -5   7  10       14.64        7.11      7.34 o 
  -4   7  10        3.28        6.40      6.47 o 
  -3   7  10      214.65      203.84     10.69 o 
  -2   7  10      114.05      127.72     10.32 o 
  -1   7  10     1322.45     1261.61     25.18 o 
   0   7  10      234.25      261.07     22.94 o 
   1   7  10        2.03        6.20     10.97 o 
   2   7  10        3.46       -3.85     10.60 o 
   3   7  10       12.54        6.91      8.16 o 
   4   7  10       79.93      102.25     12.84 o 
   5   7  10        0.52        9.88     10.17 o 
  -7   8  10       17.12       13.70      7.50 o 
  -6   8  10      121.59      143.49     12.88 o 
  -5   8  10      160.56      210.47     12.53 o 
  -4   8  10       66.57       57.98      7.84 o 
  -3   8  10      236.59      250.42     14.00 o 
  -2   8  10       71.70      108.37     18.58 o 
  -1   8  10      247.81      244.30     17.81 o 
   0   8  10       66.97       98.27     11.61 o 
   1   8  10      176.25      237.97     20.41 o 
   2   8  10       57.07       67.41     14.92 o 
   3   8  10        5.51       19.52     10.60 o 
   4   8  10       47.34       29.44     12.25 o 
   5   8  10        3.09      -11.42     12.58 o 
  -7   9  10        1.07        1.54      9.83 o 
  -6   9  10       79.67       56.58      8.21 o 
  -5   9  10       24.91       22.55      7.03 o 
  -4   9  10       41.42       22.99      7.36 o 
  -3   9  10       70.38       87.44      6.56 o 
  -2   9  10       15.25       20.19      5.77 o 
  -1   9  10       97.56      130.95     13.90 o 
   0   9  10       33.31       46.75      9.59 o 
   1   9  10       14.91       28.83     11.20 o 
   2   9  10        0.06       10.38      7.65 o 
   3   9  10       17.86        9.67      8.47 o 
   4   9  10      232.55      263.89     24.10 o 
   5   9  10      137.20      140.88     15.52 o 
  -7  10  10        2.82       -1.05      9.65 o 
  -6  10  10       59.82       64.01     10.33 o 
  -5  10  10       73.98       51.80     10.81 o 
  -4  10  10       51.47       34.24      7.64 o 
  -3  10  10       17.62       20.61      4.64 o 
  -2  10  10      451.19      484.77     15.24 o 
  -1  10  10       37.70       35.32     10.14 o 
   0  10  10       18.95       14.28     10.27 o 
   1  10  10      299.01      266.64     17.47 o 
   2  10  10        0.19        4.85     11.45 o 
   3  10  10      208.13      166.69     15.65 o 
   4  10  10        2.06        5.71      9.45 o 
   5  10  10       37.58       34.55     11.43 o 
  -6  11  10       89.22       83.59     12.86 o 
  -5  11  10       39.64       23.42     10.24 o 
  -4  11  10       10.14        7.04      4.87 o 
  -3  11  10      850.43      836.57     13.69 o 
  -2  11  10        4.43        6.91      7.18 o 
  -1  11  10      266.71      294.21     15.66 o 
   0  11  10       71.38       34.90     11.37 o 
   1  11  10      366.39      302.55     18.88 o 
   2  11  10      189.61      228.58     14.03 o 
   3  11  10       99.48       97.59     14.59 o 
   4  11  10      140.38      133.43     15.55 o 
   5  11  10       74.93       80.33     16.64 o 
  -6  12  10        5.84        8.61     13.72 o 
  -5  12  10       67.07       49.11     12.26 o 
  -4  12  10       39.36       35.99     16.58 o 
  -3  12  10      856.31      758.80     34.89 o 
  -2  12  10      132.07      153.35      9.28 o 
  -1  12  10      117.68      105.53      7.20 o 
   0  12  10      353.97      349.97     16.26 o 
   1  12  10      137.06      177.11     14.86 o 
   2  12  10      140.12      118.65     10.52 o 
   3  12  10      105.73       93.86     10.91 o 
   4  12  10       81.98       97.68     15.21 o 
   5  12  10       50.91       46.49     17.41 o 
  -6  13  10       30.82       47.95     19.66 o 
  -5  13  10        8.97       11.31     16.61 o 
  -4  13  10        2.31        3.54     12.45 o 
  -3  13  10      212.44      282.21     31.59 o 
  -2  13  10      512.94      546.06     16.16 o 
  -1  13  10      176.61      202.18      8.46 o 
   0  13  10      293.62      360.87     20.81 o 
   1  13  10        1.94        6.38      8.65 o 
   2  13  10       72.63       86.40      9.94 o 
   3  13  10       90.45       85.88     12.31 o 
   4  13  10        0.46        5.28      9.10 o 
  -6  14  10        0.95      -20.44     17.19 o 
  -5  14  10      116.06      133.28     19.51 o 
  -4  14  10        2.46       -6.74     13.37 o 
  -3  14  10      148.49      170.68     19.88 o 
  -2  14  10     1023.73     1100.39     38.08 o 
  -1  14  10        2.68       -0.41      4.47 o 
   0  14  10       36.78       24.39      9.39 o 
   1  14  10       64.25       63.97      9.79 o 
   2  14  10       59.02       39.63      8.87 o 
   3  14  10      201.20      193.40     14.61 o 
   4  14  10        0.94       -0.59     11.33 o 
  -6  15  10        0.60        1.97     13.74 o 
  -5  15  10       34.57       69.13     20.58 o 
  -4  15  10        3.91       18.07     17.05 o 
  -3  15  10      379.73      337.46     24.97 o 
  -2  15  10        8.66       -5.92     18.03 o 
  -1  15  10      199.00      191.96      6.42 o 
   0  15  10     1082.49      960.25     25.01 o 
   1  15  10      177.87      195.27     14.28 o 
   2  15  10      277.46      273.88     21.56 o 
   3  15  10        0.14       -5.13      8.46 o 
   4  15  10        6.09       -1.23     10.31 o 
  -6  16  10        2.13      -13.10     18.96 o 
  -5  16  10       31.53       42.97     24.14 o 
  -4  16  10      583.22      616.27     32.01 o 
  -3  16  10      803.72      799.91     34.84 o 
  -2  16  10      136.88      136.68     21.23 o 
  -1  16  10       11.01       11.66      4.33 o 
   0  16  10      352.01      317.67     12.78 o 
   1  16  10       27.62       13.79      8.57 o 
   2  16  10       51.91       64.86     10.98 o 
   3  16  10        0.23        6.14     10.05 o 
   4  16  10        0.10        2.77      8.89 o 
  -5  17  10        0.03        8.54     16.78 o 
  -4  17  10        1.58       -5.07     14.28 o 
  -3  17  10       65.70       77.17     25.38 o 
  -2  17  10      158.17      161.84     29.25 o 
  -1  17  10       18.60       35.71     15.22 o 
   0  17  10       36.75       50.85      9.80 o 
   1  17  10       43.63       42.85     17.01 o 
   2  17  10      198.31      187.70     17.74 o 
   3  17  10       91.37       75.10     11.17 o 
   4  17  10        3.94       -1.59     12.48 o 
  -5  18  10        1.62       20.47     19.20 o 
  -4  18  10        6.86       18.33     18.89 o 
  -3  18  10      122.28       88.61     21.79 o 
  -2  18  10      119.37      109.37     26.07 o 
  -1  18  10       63.77       53.13     18.74 o 
   0  18  10       30.62       25.62      8.37 o 
   1  18  10        0.72       -5.70      7.69 o 
   2  18  10        0.27       -2.75      8.54 o 
   3  18  10        8.62        9.89     10.95 o 
  -5  19  10      150.10      153.47     38.63 o 
  -4  19  10       26.09       28.09     17.06 o 
  -3  19  10       25.13        6.68     14.99 o 
  -2  19  10       15.06       16.67     19.22 o 
  -1  19  10       23.85        5.38     16.61 o 
   0  19  10        1.73       -2.91      5.16 o 
   1  19  10       41.55       33.47      8.61 o 
   2  19  10        0.07       -7.20     11.49 o 
   3  19  10        1.14       12.73     11.15 o 
  -4  20  10       77.18      113.44     22.13 o 
  -3  20  10      157.11      142.79     51.43 o 
  -2  20  10       33.14       48.68     20.19 o 
  -1  20  10      311.77      356.28     27.39 o 
   0  20  10        5.40        4.26      6.96 o 
   1  20  10        0.10        8.56      8.48 o 
   2  20  10        1.45      -16.97     11.31 o 
   3  20  10        4.15       10.21     11.51 o 
  -4  21  10       15.78       28.66     22.90 o 
  -3  21  10        0.12        5.32     17.60 o 
  -2  21  10        9.73       -6.43     24.56 o 
  -1  21  10       75.46       77.82     19.05 o 
   0  21  10       13.63       27.90      5.27 o 
   1  21  10        5.30       18.19      7.02 o 
   2  21  10        1.35        1.30      9.87 o 
  -3  22  10        7.06       26.08     17.07 o 
  -2  22  10      138.69      175.29     23.57 o 
  -1  22  10        7.64       11.99     17.38 o 
   0  22  10        5.36       12.69     16.62 o 
   1  22  10       27.21       15.23      6.98 o 
   2  22  10       14.91       27.64     12.40 o 
  -3  23  10        7.89       20.19     18.28 o 
  -2  23  10      120.81      110.92     25.43 o 
  -1  23  10       10.67       14.09     16.02 o 
   0  23  10       12.00       -5.99     16.14 o 
   1  23  10        3.86      -18.37     15.71 o 
  -2  24  10       93.44       69.28     21.11 o 
  -1  24  10       11.90       -9.68     20.94 o 
   0  24  10       29.97        2.52     17.20 o 
  -7   0  11        0.00       19.31     11.48 o 
  -5   0  11      123.71      155.80     13.86 o 
  -3   0  11      134.87      150.00     15.19 o 
  -1   0  11      193.54      242.95     18.75 o 
   1   0  11      116.66       89.29     16.72 o 
   3   0  11     3941.26     3855.18    155.56 o 
   5   0  11        0.53       -1.26     46.58 o 
  -7   1  11       38.81       41.58      9.61 o 
  -6   1  11       86.62       69.08     10.18 o 
  -5   1  11        6.42       17.33      8.90 o 
  -4   1  11       42.09       39.12      9.49 o 
  -3   1  11       87.20       96.90     10.91 o 
  -2   1  11        0.33        0.14      7.06 o 
  -1   1  11      914.56      948.72     24.39 o 
   0   1  11      249.91      275.12     17.62 o 
   1   1  11      220.62      194.80     15.60 o 
   2   1  11        0.19        1.98     12.69 o 
   3   1  11       63.64       48.27     26.33 o 
   4   1  11       33.91       28.12     21.01 o 
   5   1  11        0.95       12.50     16.68 o 
  -7   2  11       58.51       64.62      9.91 o 
  -6   2  11      127.71      144.87     19.62 o 
  -5   2  11      133.27      157.67     16.08 o 
  -4   2  11      496.45      516.96     19.26 o 
  -3   2  11        0.03        1.82      7.94 o 
  -2   2  11      210.76      219.19     12.59 o 
  -1   2  11        1.78      -11.96      8.57 o 
   0   2  11      148.87      131.64     12.99 o 
   1   2  11        4.44      -10.96     11.18 o 
   2   2  11        1.36       12.69     12.23 o 
   3   2  11     1640.41     1604.35     59.26 o 
   4   2  11      190.58      173.80     47.19 o 
   5   2  11        0.20        4.50     15.63 o 
  -7   3  11       12.63       35.36     10.64 o 
  -6   3  11       55.35       43.31      9.82 o 
  -5   3  11       12.56       12.18     12.17 o 
  -4   3  11      110.02      153.06     12.30 o 
  -3   3  11      175.70      178.41     15.09 o 
  -2   3  11      114.78      128.56     10.24 o 
  -1   3  11      426.73      418.34     21.94 o 
   0   3  11      606.56      642.36     26.81 o 
   1   3  11       24.58       23.00     13.39 o 
   2   3  11      176.81      187.00     23.93 o 
   3   3  11      116.22      131.17     28.58 o 
   4   3  11      115.33      119.49     25.68 o 
   5   3  11        0.31       11.56     16.29 o 
  -7   4  11        2.81       -1.20      9.17 o 
  -6   4  11        0.11       -4.25      6.78 o 
  -5   4  11      944.95      978.51     29.19 o 
  -4   4  11      189.34      225.03     14.29 o 
  -3   4  11      108.65       96.29     10.08 o 
  -2   4  11       46.78       40.13      8.04 o 
  -1   4  11      120.04      167.39     20.85 o 
   0   4  11       13.53       19.74      8.77 o 
   1   4  11       33.35       16.47     13.31 o 
   2   4  11        4.30       18.63     12.89 o 
   3   4  11      395.54      381.51     31.24 o 
   4   4  11        7.45        8.96     14.46 o 
   5   4  11        0.73       12.65     12.67 o 
  -7   5  11       15.37       12.72      8.17 o 
  -6   5  11        1.10       13.98      7.89 o 
  -5   5  11        6.69       13.67      7.34 o 
  -4   5  11      762.70      772.86     20.18 o 
  -3   5  11      207.40      186.99     14.27 o 
  -2   5  11        1.56       -4.38      7.49 o 
  -1   5  11     1064.56     1077.51     34.20 o 
   0   5  11      198.43      196.78     18.14 o 
   1   5  11      114.16      123.92     15.65 o 
   2   5  11        0.66       -7.36     14.16 o 
   3   5  11      333.26      353.41     51.35 o 
   4   5  11       36.60       26.37     11.63 o 
   5   5  11       51.18       29.53     16.57 o 
  -7   6  11        0.05       24.92     13.67 o 
  -6   6  11       20.49       22.64      7.37 o 
  -5   6  11       62.02       72.49     12.09 o 
  -4   6  11       77.12       75.75      9.46 o 
  -3   6  11       29.32       28.89      7.69 o 
  -2   6  11        0.08       -4.89      6.31 o 
  -1   6  11       47.79       50.35      9.58 o 
   0   6  11      179.92      195.47     12.34 o 
   1   6  11      119.08      138.53     23.21 o 
   2   6  11       38.02       40.39     15.66 o 
   3   6  11       76.94       80.82     17.21 o 
   4   6  11      170.57      143.53     22.57 o 
   5   6  11        5.20        1.64     10.72 o 
  -7   7  11        9.97       18.43      9.01 o 
  -6   7  11        0.25       -2.56      7.18 o 
  -5   7  11       78.25       61.14      8.03 o 
  -4   7  11      292.49      282.00     14.04 o 
  -3   7  11       33.88       31.46      7.18 o 
  -2   7  11        7.38        4.68      5.82 o 
  -1   7  11       66.59       67.47      9.72 o 
   0   7  11       73.08       47.04     11.11 o 
   1   7  11       67.41       84.53     17.26 o 
   2   7  11       36.88       47.91     12.12 o 
   3   7  11       11.90        1.50     11.72 o 
   4   7  11        0.40        2.40     12.06 o 
   5   7  11       11.45       12.67     12.97 o 
  -6   8  11       14.07        8.75      7.58 o 
  -5   8  11       45.46       35.90      8.12 o 
  -4   8  11       84.69       93.47     10.08 o 
  -3   8  11       61.25       45.80      8.95 o 
  -2   8  11      454.64      486.62     19.07 o 
  -1   8  11        0.02       10.06      7.07 o 
   0   8  11       20.91       21.05     12.64 o 
   1   8  11        4.80        2.19     14.59 o 
   2   8  11       18.28       22.66     10.78 o 
   3   8  11       99.39       90.83     11.82 o 
   4   8  11      164.07      135.59     14.87 o 
   5   8  11       69.44       73.08     18.02 o 
  -6   9  11        4.18        6.28      6.07 o 
  -5   9  11      160.23      177.10      9.16 o 
  -4   9  11       92.90       81.53      6.63 o 
  -3   9  11       21.73       20.66      5.97 o 
  -2   9  11        4.07        3.90      5.71 o 
  -1   9  11       31.93       19.96     13.01 o 
   0   9  11        0.02        4.56     11.05 o 
   1   9  11       33.36       30.31     10.47 o 
   2   9  11       44.55       54.69     10.02 o 
   3   9  11      126.63      119.59     20.49 o 
   4   9  11        1.58       -0.40     12.87 o 
  -6  10  11      315.68      280.84     16.12 o 
  -5  10  11       33.58       43.55      8.51 o 
  -4  10  11       80.01       64.39      6.63 o 
  -3  10  11       98.94       94.96      6.00 o 
  -2  10  11        0.52        3.63      4.64 o 
  -1  10  11       15.40        4.79      7.46 o 
   0  10  11      171.64      211.13     18.12 o 
   1  10  11       38.60       56.97     12.59 o 
   2  10  11       64.89       63.30     12.79 o 
   3  10  11       14.84        9.57     12.17 o 
   4  10  11       30.22       38.70     11.78 o 
  -6  11  11       43.43       24.08     20.07 o 
  -5  11  11        1.04        0.83      6.58 o 
  -4  11  11       41.14       29.98      5.11 o 
  -3  11  11      164.55      164.17      8.02 o 
  -2  11  11      838.31      851.95     22.80 o 
  -1  11  11      143.13      129.37     14.56 o 
   0  11  11       53.23       53.62     13.15 o 
   1  11  11      142.38      150.50     10.92 o 
   2  11  11        1.61       -3.94      8.38 o 
   3  11  11       15.78        9.53     10.90 o 
   4  11  11        2.74       -8.26     12.03 o 
  -6  12  11       31.27       20.39     18.88 o 
  -5  12  11        0.11      -15.15     15.66 o 
  -4  12  11      471.76      471.16     32.93 o 
  -3  12  11      118.92      122.11      5.49 o 
  -2  12  11       44.05       30.12      9.08 o 
  -1  12  11        4.69       -0.23      5.55 o 
   0  12  11       16.87       21.76      7.30 o 
   1  12  11      148.37      143.68     11.54 o 
   2  12  11       20.01       19.87     11.42 o 
   3  12  11       11.39       27.27      9.94 o 
   4  12  11      229.73      228.73     20.29 o 
  -6  13  11        5.42       26.23     18.53 o 
  -5  13  11        4.16       -0.29     14.37 o 
  -4  13  11       53.79       57.42     22.46 o 
  -3  13  11       70.44       85.33     20.60 o 
  -2  13  11     1457.59     1502.76     29.10 o 
  -1  13  11       39.50       44.90      7.50 o 
   0  13  11      697.35      681.40     24.43 o 
   1  13  11      111.48      127.87     15.13 o 
   2  13  11       11.88        0.24      7.47 o 
   3  13  11       16.73       16.67     10.70 o 
   4  13  11       35.70       35.30     12.40 o 
  -6  14  11       14.83       -4.08     21.09 o 
  -5  14  11        1.07        1.30     17.90 o 
  -4  14  11       77.29      117.34     35.90 o 
  -3  14  11      139.76      117.04     19.57 o 
  -2  14  11      197.29      211.12     14.88 o 
  -1  14  11        1.07        5.29      5.29 o 
   0  14  11       60.92       81.64      8.78 o 
   1  14  11      207.78      162.06     13.29 o 
   2  14  11       17.90       18.46      9.98 o 
   3  14  11       19.24       13.96      9.72 o 
   4  14  11        4.07       15.05     12.65 o 
  -5  15  11      150.82      178.73     23.01 o 
  -4  15  11        0.00      -29.22     20.93 o 
  -3  15  11      173.01      177.04     25.08 o 
  -2  15  11      200.23      173.93     21.26 o 
  -1  15  11        3.61        8.51      9.01 o 
   0  15  11        5.20        6.30      6.13 o 
   1  15  11      205.53      200.68     30.61 o 
   2  15  11       15.06       23.58     10.14 o 
   3  15  11        0.90       -8.00     10.21 o 
  -5  16  11       79.32       63.57     19.49 o 
  -4  16  11      211.97      225.46     33.27 o 
  -3  16  11       23.06        9.15     18.17 o 
  -2  16  11        0.01       -3.17     15.46 o 
  -1  16  11      129.84      165.43      8.10 o 
   0  16  11      122.46      113.16     12.53 o 
   1  16  11       34.17       34.89     10.49 o 
   2  16  11        1.59       12.25      8.68 o 
   3  16  11        0.71        7.83      9.73 o 
  -5  17  11        5.92        2.72     17.52 o 
  -4  17  11        0.05       -0.39     14.13 o 
  -3  17  11       36.13       63.78     18.41 o 
  -2  17  11       48.09       62.54     18.35 o 
  -1  17  11       11.53       15.46      4.68 o 
   0  17  11       10.21        8.85      8.59 o 
   1  17  11        1.07        7.00      8.52 o 
   2  17  11       15.95       16.49      9.05 o 
   3  17  11        0.00       -1.80     10.48 o 
  -4  18  11       10.95      -14.39     16.54 o 
  -3  18  11       12.24       -7.25     22.18 o 
  -2  18  11       62.12       78.99     24.16 o 
  -1  18  11       49.75       69.01     23.71 o 
   0  18  11        1.07        2.23      6.13 o 
   1  18  11       47.39       38.43     10.42 o 
   2  18  11        4.74        7.63     12.83 o 
  -4  19  11       10.44       12.22     23.30 o 
  -3  19  11       71.68       86.21     23.45 o 
  -2  19  11      153.48      153.42     26.96 o 
  -1  19  11        3.34        5.00     15.51 o 
   0  19  11       85.68       41.40      7.46 o 
   1  19  11       68.77       58.48     10.45 o 
   2  19  11        0.22       11.83      9.98 o 
  -4  20  11        0.07       14.64     17.72 o 
  -3  20  11        0.17        6.31     18.24 o 
  -2  20  11        0.38      -14.06     16.69 o 
  -1  20  11       65.03       53.00     20.36 o 
   0  20  11        4.13        1.90      9.33 o 
   1  20  11       80.05       89.94     21.54 o 
   2  20  11       11.93       20.58     10.51 o 
  -3  21  11        5.02       31.48     19.00 o 
  -2  21  11       22.72       35.56     20.74 o 
  -1  21  11      104.56      122.39     24.16 o 
   0  21  11        3.54      -22.54     16.68 o 
   1  21  11        7.34       -1.62     11.25 o 
  -2  22  11        1.51       12.56     26.90 o 
  -1  22  11       54.49       60.54     23.06 o 
   0  22  11       30.41       18.89     16.99 o 
  -6   0  12      308.42      355.88     20.19 o 
  -4   0  12     1049.51      932.59     53.85 o 
  -2   0  12       50.32       68.57     13.78 o 
   0   0  12      233.50      332.65     33.09 o 
   2   0  12      374.67      372.24     43.63 o 
   4   0  12      165.48      152.82     70.19 o 
  -6   1  12       42.89       30.90     10.36 o 
  -5   1  12       14.96       20.01      8.81 o 
  -4   1  12      396.84      439.57     20.32 o 
  -3   1  12        2.90        5.88      7.65 o 
  -2   1  12        0.03        3.68      8.05 o 
  -1   1  12       10.77       27.27      9.86 o 
   0   1  12       15.61       30.06     10.58 o 
   1   1  12        8.64        7.17     12.02 o 
   2   1  12      419.33      364.05     39.26 o 
   3   1  12        0.56        1.58     20.60 o 
   4   1  12       51.90       62.04     30.06 o 
  -6   2  12       21.76       20.86      9.32 o 
  -5   2  12        0.03       11.55      9.51 o 
  -4   2  12      152.71      165.78     17.77 o 
  -3   2  12       42.17       41.28     10.68 o 
  -2   2  12        1.13        3.47      8.13 o 
  -1   2  12      311.56      318.33     23.09 o 
   0   2  12        0.21       10.68      8.88 o 
   1   2  12       42.54       39.88     11.19 o 
   2   2  12      103.46       92.45     17.26 o 
   3   2  12       11.86       27.39     19.71 o 
   4   2  12       12.73       10.73     36.04 o 
  -6   3  12        6.85        8.79      7.90 o 
  -5   3  12      105.74      109.50     13.72 o 
  -4   3  12       59.98       55.71      9.49 o 
  -3   3  12      487.09      482.71     19.38 o 
  -2   3  12       41.24       54.21      9.18 o 
  -1   3  12       68.72       51.76     10.49 o 
   0   3  12        2.96       -1.28      8.02 o 
   1   3  12      159.92      154.38     21.66 o 
   2   3  12      419.67      460.98     29.66 o 
   3   3  12       14.75       34.29     20.46 o 
   4   3  12        4.07       45.93     23.50 o 
  -6   4  12        0.60        5.99      8.87 o 
  -5   4  12       67.84       89.33     10.37 o 
  -4   4  12      115.00      154.35     24.66 o 
  -3   4  12      442.31      432.39     26.35 o 
  -2   4  12        2.06        8.87      8.45 o 
  -1   4  12       12.28       16.48      9.74 o 
   0   4  12        3.93       21.16      9.47 o 
   1   4  12       32.73       21.85     14.17 o 
   2   4  12      149.87      141.47     21.50 o 
   3   4  12        2.73       -7.71     22.93 o 
   4   4  12        2.10       -1.51     11.71 o 
  -6   5  12       10.77       13.02     10.96 o 
  -5   5  12      164.32      204.39     17.05 o 
  -4   5  12       76.73       64.10     11.06 o 
  -3   5  12      461.20      524.48     20.54 o 
  -2   5  12        5.33       14.87      8.09 o 
  -1   5  12       78.36       83.14     10.17 o 
   0   5  12      468.15      454.28     19.40 o 
   1   5  12        0.37       12.55     14.35 o 
   2   5  12      201.56      230.93     23.47 o 
   3   5  12        0.34       -6.50     20.35 o 
   4   5  12       73.34       64.14     15.39 o 
  -6   6  12       42.32       47.44      8.60 o 
  -5   6  12       57.02       32.58      8.99 o 
  -4   6  12       98.05       76.55     10.18 o 
  -3   6  12       43.17       34.57      8.91 o 
  -2   6  12       16.21       22.75      7.65 o 
  -1   6  12       58.52       65.90     11.24 o 
   0   6  12       18.71        7.75     10.90 o 
   1   6  12        3.07       -1.29     13.29 o 
   2   6  12      106.51      123.54     21.97 o 
   3   6  12       80.39      100.39     19.34 o 
   4   6  12      115.10      101.52     19.76 o 
  -6   7  12        6.53       31.75     10.37 o 
  -5   7  12       27.97       15.22      8.66 o 
  -4   7  12       76.36       80.38     11.47 o 
  -3   7  12        2.03       -1.05      7.85 o 
  -2   7  12       11.79       14.30      8.32 o 
  -1   7  12        3.90       18.90      7.92 o 
   0   7  12      206.59      231.73     19.56 o 
   1   7  12        5.08       10.97     12.20 o 
   2   7  12       58.04       66.71     18.64 o 
   3   7  12       19.96        6.74      9.75 o 
   4   7  12       11.36       43.96     26.44 o 
  -6   8  12       74.55       48.27      9.52 o 
  -5   8  12        0.08        1.72      6.97 o 
  -4   8  12        7.16       12.18      7.16 o 
  -3   8  12      854.05      859.50     17.99 o 
  -2   8  12       30.52       36.25     10.51 o 
  -1   8  12      191.03      168.53     11.94 o 
   0   8  12        2.85       11.37     10.79 o 
   1   8  12        3.27        1.48     11.82 o 
   2   8  12        5.38       -1.11     14.58 o 
   3   8  12      101.46       98.45     23.06 o 
   4   8  12        1.37       14.83     12.15 o 
  -6   9  12        8.74        0.80      9.16 o 
  -5   9  12       25.52       15.55      7.59 o 
  -4   9  12        0.23        2.93      5.45 o 
  -3   9  12       59.93       55.42      8.41 o 
  -2   9  12       87.64       63.43      8.89 o 
  -1   9  12       61.93       56.16     15.24 o 
   0   9  12        2.60       18.61     10.50 o 
   1   9  12       79.64       89.80     13.39 o 
   2   9  12       10.48       13.36     10.30 o 
   3   9  12       43.29       39.26     14.43 o 
   4   9  12       17.32       23.94     12.29 o 
  -6  10  12       16.09       33.74     18.34 o 
  -5  10  12       35.31       45.08      9.69 o 
  -4  10  12      375.05      423.10     16.72 o 
  -3  10  12      291.27      345.32     17.59 o 
  -2  10  12      117.70      151.93     24.57 o 
  -1  10  12      290.18      327.49     22.74 o 
   0  10  12      292.18      260.71     17.71 o 
   1  10  12      124.59      107.01     19.12 o 
   2  10  12        1.16        7.46      9.42 o 
   3  10  12       49.30       18.39     13.74 o 
   4  10  12       27.19       22.26     11.99 o 
  -6  11  12       16.44       35.63     16.96 o 
  -5  11  12      139.97      162.33     11.33 o 
  -4  11  12        0.04        0.79      6.05 o 
  -3  11  12      164.09      140.44      6.85 o 
  -2  11  12      114.55      112.71     12.93 o 
  -1  11  12        1.22       -8.14      8.23 o 
   0  11  12       86.90       87.55     21.27 o 
   1  11  12      214.48      212.25     31.53 o 
   2  11  12       43.51       21.94     10.63 o 
   3  11  12       65.60       62.44     13.38 o 
  -5  12  12        3.15        4.96     16.82 o 
  -4  12  12        3.64       -0.55     12.36 o 
  -3  12  12      111.31       70.18     18.26 o 
  -2  12  12       61.07       49.78     11.29 o 
  -1  12  12       29.38       15.06     11.34 o 
   0  12  12      100.62       75.12      9.66 o 
   1  12  12      250.24      285.74     18.67 o 
   2  12  12        3.09        5.30      9.53 o 
   3  12  12        9.76       13.15     11.44 o 
  -5  13  12       45.55       33.61     17.31 o 
  -4  13  12       71.69       74.93     18.80 o 
  -3  13  12        7.24       -2.24     19.65 o 
  -2  13  12      245.61      273.33     14.79 o 
  -1  13  12      770.77      684.47     34.65 o 
   0  13  12       23.84       37.98      9.91 o 
   1  13  12      393.77      345.76     16.74 o 
   2  13  12      130.13      128.55     13.13 o 
   3  13  12      164.01      164.33     21.69 o 
  -5  14  12       21.34       26.63     21.40 o 
  -4  14  12       34.46       31.06     19.53 o 
  -3  14  12        3.38       46.77     31.69 o 
  -2  14  12      252.10      263.22     20.56 o 
  -1  14  12        4.34        0.12      5.85 o 
   0  14  12       13.26       20.34      9.70 o 
   1  14  12       28.01        4.39      9.69 o 
   2  14  12        8.94        0.46     11.28 o 
   3  14  12        9.10        3.26      9.61 o 
  -5  15  12       52.33       37.16     21.21 o 
  -4  15  12      197.35      195.13     24.23 o 
  -3  15  12       45.33       84.12     21.59 o 
  -2  15  12       38.83       -0.69     15.99 o 
  -1  15  12      111.55      111.69     22.09 o 
   0  15  12       21.18       17.95      9.18 o 
   1  15  12        1.97        3.80      8.20 o 
   2  15  12        7.81       14.71      9.75 o 
   3  15  12       33.76       19.94     12.00 o 
  -4  16  12       15.23       -8.69     18.28 o 
  -3  16  12      175.33      202.97     34.23 o 
  -2  16  12       18.43       35.28     19.87 o 
  -1  16  12       16.21        7.44     11.19 o 
   0  16  12        2.05        1.26      6.52 o 
   1  16  12       76.78       41.86     13.24 o 
   2  16  12        0.61        5.76      9.66 o 
  -4  17  12       56.46       31.39     31.28 o 
  -3  17  12        0.18      -27.92     34.85 o 
  -2  17  12       10.88       38.39     29.22 o 
  -1  17  12      189.81      175.86     18.94 o 
   0  17  12        0.44       -3.45      7.07 o 
   1  17  12       35.02       41.18     12.65 o 
   2  17  12       34.21       48.59     13.50 o 
  -4  18  12       23.17       53.09     29.47 o 
  -3  18  12        9.53       44.93     21.32 o 
  -2  18  12       35.46       83.71     37.07 o 
  -1  18  12       14.56      -10.33     22.33 o 
   0  18  12       12.01        4.46      7.12 o 
   1  18  12        0.52        9.31     10.93 o 
  -3  19  12       45.10       42.64     21.76 o 
  -2  19  12       41.26       53.00     19.93 o 
  -1  19  12        0.11       20.11     19.21 o 
   0  19  12       50.23       24.29     19.34 o 
   1  19  12        0.16        5.44     10.75 o 
  -2  20  12       64.09       58.66     20.85 o 
  -1  20  12       17.95       18.74     17.60 o 
   0  20  12        3.30       26.27     18.97 o 
  -5   0  13       15.08        4.24     15.28 o 
  -3   0  13      620.28      632.14     31.83 o 
  -1   0  13        5.39        9.24     15.28 o 
   1   0  13      102.20      124.13     31.51 o 
   3   0  13       76.79       87.26     35.41 o 
  -6   1  13        0.51       14.29      9.31 o 
  -5   1  13       35.78       43.63     10.41 o 
  -4   1  13      442.85      467.44     21.58 o 
  -3   1  13      328.03      414.74     19.23 o 
  -2   1  13       68.40       73.92     10.69 o 
  -1   1  13      174.13      197.71     26.29 o 
   0   1  13       50.05       49.12     13.83 o 
   1   1  13      250.72      270.82     19.91 o 
   2   1  13        4.81      -23.69     17.61 o 
   3   1  13        0.51        2.41     30.67 o 
   4   1  13        0.29       -3.24     25.08 o 
  -6   2  13       22.43       43.65      9.87 o 
  -5   2  13       21.33       15.08     10.36 o 
  -4   2  13       59.01       85.22     14.39 o 
  -3   2  13       48.86       34.32     10.66 o 
  -2   2  13       56.85       81.91     12.63 o 
  -1   2  13        7.85       18.50     11.27 o 
   0   2  13       28.03       14.35     12.38 o 
   1   2  13      189.93      206.09     21.49 o 
   2   2  13      301.02      300.83     37.02 o 
   3   2  13        6.87       18.98     25.69 o 
   4   2  13        8.36        2.97     24.17 o 
  -6   3  13        0.38       -1.90      9.52 o 
  -5   3  13      116.06      106.06     12.69 o 
  -4   3  13       58.29       63.83     10.78 o 
  -3   3  13      115.94      170.67     12.49 o 
  -2   3  13       77.67       70.47     12.82 o 
  -1   3  13        1.50        9.52     11.46 o 
   0   3  13       26.11       23.51     10.43 o 
   1   3  13        0.75        6.12     14.09 o 
   2   3  13       53.97       55.29     18.56 o 
   3   3  13        3.16       14.93     23.85 o 
   4   3  13       22.58       36.23     30.85 o 
  -6   4  13        7.72       -5.98      9.53 o 
  -5   4  13        0.32       -1.63      8.48 o 
  -4   4  13      286.79      309.55     17.29 o 
  -3   4  13      363.98      394.29     20.78 o 
  -2   4  13      208.00      205.04     13.03 o 
  -1   4  13      139.47      180.51     18.50 o 
   0   4  13       47.43       35.52     13.64 o 
   1   4  13       20.81       30.14     16.39 o 
   2   4  13      167.77      251.62     42.14 o 
   3   4  13       31.92       18.95     20.47 o 
  -6   5  13       13.53       25.26      8.90 o 
  -5   5  13      123.42      147.44     27.86 o 
  -4   5  13      285.14      260.62     14.65 o 
  -3   5  13      284.19      303.13     15.86 o 
  -2   5  13      105.27       97.57     11.59 o 
  -1   5  13       75.36       56.92     12.10 o 
   0   5  13       41.81       50.81     12.09 o 
   1   5  13        9.63       13.76     13.39 o 
   2   5  13       88.58       80.58     20.85 o 
   3   5  13       35.40       34.18     21.75 o 
  -6   6  13       20.32       30.62     12.20 o 
  -5   6  13       10.27       10.72      9.05 o 
  -4   6  13      300.89      318.37     15.10 o 
  -3   6  13       29.38       42.33     10.56 o 
  -2   6  13      126.95      115.60     11.87 o 
  -1   6  13       23.17       24.67      9.93 o 
   0   6  13      197.19      191.97     22.54 o 
   1   6  13      158.03      164.85     21.61 o 
   2   6  13      360.77      394.21     40.80 o 
   3   6  13        9.70       21.10     21.92 o 
  -5   7  13        1.49       13.62      9.07 o 
  -4   7  13       43.99       56.30     10.46 o 
  -3   7  13      891.54      906.26     31.44 o 
  -2   7  13      511.14      553.54     17.36 o 
  -1   7  13       15.95       21.96     11.30 o 
   0   7  13        8.97       23.54     17.57 o 
   1   7  13       20.34       16.46     14.93 o 
   2   7  13      184.02      170.84     25.73 o 
   3   7  13       85.87       85.05     20.06 o 
  -5   8  13       13.72       19.64     13.47 o 
  -4   8  13        9.58        6.01      6.51 o 
  -3   8  13       34.82       33.87      8.78 o 
  -2   8  13      151.62      134.02     12.17 o 
  -1   8  13        9.59       19.27     11.00 o 
   0   8  13       47.79       53.55     13.64 o 
   1   8  13      211.62      205.83     20.70 o 
   2   8  13       63.29       67.25     24.28 o 
   3   8  13       10.58       19.57     14.32 o 
  -5   9  13        3.96       10.18      7.90 o 
  -4   9  13       28.27       36.92      8.34 o 
  -3   9  13      731.05      738.55     17.53 o 
  -2   9  13       20.46       22.72     11.28 o 
  -1   9  13      171.92      157.31     17.30 o 
   0   9  13      247.94      274.44     19.37 o 
   1   9  13      215.82      250.92     22.51 o 
   2   9  13       59.66       47.01     21.86 o 
   3   9  13        0.54       -4.10     13.01 o 
  -5  10  13        0.51       -4.16     22.99 o 
  -4  10  13        0.01        2.46      8.35 o 
  -3  10  13        5.23        8.48      6.82 o 
  -2  10  13       90.01       62.81     11.50 o 
  -1  10  13        8.58        2.21     11.07 o 
   0  10  13      113.70      154.51     19.28 o 
   1  10  13        5.49       15.52     12.08 o 
   2  10  13      120.14      122.99     13.48 o 
   3  10  13       25.25       23.20     12.69 o 
  -5  11  13        0.79        2.32     15.89 o 
  -4  11  13        8.55        8.56      9.15 o 
  -3  11  13       15.91        8.98     10.08 o 
  -2  11  13       55.43       44.61      9.49 o 
  -1  11  13        0.02       -2.02     11.11 o 
   0  11  13       68.84       62.08     12.92 o 
   1  11  13       30.83       40.72     11.83 o 
   2  11  13        0.32      -13.07     11.33 o 
   3  11  13       31.83       15.82     12.06 o 
  -5  12  13        0.40        0.51     15.93 o 
  -4  12  13       18.42       24.57     19.31 o 
  -3  12  13       36.49       18.15      9.77 o 
  -2  12  13      136.49      159.79     20.81 o 
  -1  12  13      282.97      299.20     44.57 o 
   0  12  13       46.97       33.57      9.40 o 
   1  12  13      300.56      223.91     24.25 o 
   2  12  13       12.40        7.79     10.01 o 
  -4  13  13       61.93       59.50     19.41 o 
  -3  13  13      113.16      172.95     25.87 o 
  -2  13  13       28.73       49.92     21.71 o 
  -1  13  13       56.79       32.31      7.50 o 
   0  13  13        0.00       13.32      9.37 o 
   1  13  13       27.07       13.48     10.50 o 
   2  13  13        2.38       -0.72      8.83 o 
  -4  14  13      143.75      271.37     43.10 o 
  -3  14  13        1.49       11.75     21.71 o 
  -2  14  13       43.72       51.97     12.57 o 
  -1  14  13        5.03       10.17      7.53 o 
   0  14  13       16.48        9.21      9.17 o 
   1  14  13       53.82       33.52     11.60 o 
   2  14  13        0.45        6.65      9.54 o 
  -4  15  13        5.14        6.62     18.54 o 
  -3  15  13        3.44       -8.78     16.10 o 
  -2  15  13       37.44       17.33     19.80 o 
  -1  15  13       19.53       21.11     11.95 o 
   0  15  13        5.28        6.00      8.94 o 
   1  15  13        0.02       -0.85     10.59 o 
  -3  16  13       55.07      111.08     27.92 o 
  -2  16  13        0.07        7.98     17.08 o 
  -1  16  13        2.68       11.82     22.17 o 
   0  16  13      367.36      317.68     16.96 o 
   1  16  13       17.87       26.52     13.76 o 
  -3  17  13       16.56       54.11     24.33 o 
  -2  17  13       30.74       18.95     20.63 o 
  -1  17  13        2.40       11.80     18.55 o 
   0  17  13       60.56       53.97      9.32 o 
  -2  18  13       14.58        9.85     17.79 o 
  -1  18  13        9.32       33.94     23.11 o 
   0  18  13       52.17       44.16     19.57 o 
  -4   0  14      124.39      141.42     18.69 o 
  -2   0  14      206.24      220.43     40.15 o 
   0   0  14      174.87      223.72     23.46 o 
   2   0  14      124.97      151.76     65.97 o 
  -5   1  14        2.15       -1.63     11.05 o 
  -4   1  14      174.60      160.92     14.84 o 
  -3   1  14        1.40        1.36      8.64 o 
  -2   1  14       25.02       42.09     11.80 o 
  -1   1  14       10.92       12.80      9.81 o 
   0   1  14       14.62       13.60     11.81 o 
   1   1  14       68.07       71.95     15.61 o 
   2   1  14      194.59      159.02     33.48 o 
   3   1  14       20.46       36.24     23.31 o 
  -5   2  14        1.82       14.58     11.64 o 
  -4   2  14       78.94       78.38     14.11 o 
  -3   2  14        7.05        5.10      8.91 o 
  -2   2  14      103.86       85.44     12.67 o 
  -1   2  14        1.74       -6.13     10.32 o 
   0   2  14        3.55        1.70     10.50 o 
   1   2  14        0.70      -11.04     11.66 o 
   2   2  14       70.39       48.73     18.19 o 
   3   2  14       50.52       40.27     28.35 o 
  -5   3  14        1.38        7.02      8.56 o 
  -4   3  14       27.11       11.25     11.27 o 
  -3   3  14      175.93      209.85     15.45 o 
  -2   3  14        5.99       11.24      9.31 o 
  -1   3  14        0.01       -0.16      9.48 o 
   0   3  14      120.35      125.94     15.43 o 
   1   3  14       55.77       66.15     17.25 o 
   2   3  14      392.66      448.23     40.66 o 
   3   3  14       57.13       43.54     24.08 o 
  -5   4  14        5.53       12.00      8.81 o 
  -4   4  14       49.47       53.61     11.77 o 
  -3   4  14        0.00        3.99     10.45 o 
  -2   4  14       39.68       30.11      9.98 o 
  -1   4  14        4.95        2.81     10.98 o 
   0   4  14        2.80        3.91     12.26 o 
   1   4  14       20.46        4.16     14.92 o 
   2   4  14      151.97      171.32     22.56 o 
   3   4  14       66.45       79.05     26.23 o 
  -5   5  14        1.30       15.42     10.88 o 
  -4   5  14        2.84        7.25      8.45 o 
  -3   5  14       46.94       46.95     15.04 o 
  -2   5  14       12.44       30.25      9.65 o 
  -1   5  14        4.19       11.24     10.85 o 
   0   5  14       41.91       45.01     13.16 o 
   1   5  14       77.85       51.85     18.36 o 
   2   5  14      276.91      251.59     43.45 o 
  -5   6  14        5.09        8.62      8.78 o 
  -4   6  14       59.57       39.33     13.62 o 
  -3   6  14       29.61       24.09      9.22 o 
  -2   6  14       19.96       13.54     10.25 o 
  -1   6  14       45.81       39.31     15.87 o 
   0   6  14        3.97        8.57     18.10 o 
   1   6  14        0.07       -1.48     13.15 o 
   2   6  14      103.25       88.07     26.91 o 
  -5   7  14        1.35       -0.70     10.36 o 
  -4   7  14       21.63       27.55      8.64 o 
  -3   7  14      217.30      215.27     12.60 o 
  -2   7  14       23.00       23.61     11.15 o 
  -1   7  14        0.02        5.29     10.37 o 
   0   7  14        0.33        4.11     15.16 o 
   1   7  14        1.13       -9.21     14.24 o 
   2   7  14        1.04       -0.83     14.04 o 
  -5   8  14      114.23       76.91     18.44 o 
  -4   8  14       87.79       67.39     10.57 o 
  -3   8  14      727.68      767.02     40.01 o 
  -2   8  14      109.26       85.23     12.32 o 
  -1   8  14        1.04        5.81     14.10 o 
   0   8  14      142.04      145.32     22.55 o 
   1   8  14       81.43       73.03     25.03 o 
   2   8  14       30.24       18.95     16.40 o 
  -4   9  14       17.55       17.00      7.07 o 
  -3   9  14       69.36       48.74     10.26 o 
  -2   9  14      251.03      234.88     18.71 o 
  -1   9  14        4.19       10.59     11.95 o 
   0   9  14       26.78       42.27     20.98 o 
   1   9  14       70.39       90.00     26.32 o 
   2   9  14        3.26       -6.93     10.81 o 
  -4  10  14        7.34       20.98      8.66 o 
  -3  10  14        6.77        9.32      9.74 o 
  -2  10  14        6.99        5.14     10.40 o 
  -1  10  14       11.07        8.94     10.56 o 
   0  10  14        2.18        8.76     14.94 o 
   1  10  14       22.15       -6.69     18.77 o 
   2  10  14      407.19      392.30     24.00 o 
  -4  11  14       13.77       35.05     25.20 o 
  -3  11  14       37.57       18.11     20.38 o 
  -2  11  14       64.24       36.39     10.51 o 
  -1  11  14       62.77       57.54     13.81 o 
   0  11  14        0.00        3.39     12.52 o 
   1  11  14        1.45       -2.82     10.35 o 
  -4  12  14        0.89        8.74     16.73 o 
  -3  12  14        1.09        2.32     22.70 o 
  -2  12  14        5.60       10.02     11.59 o 
  -1  12  14        5.63        1.95      9.87 o 
   0  12  14        1.85        3.65      9.60 o 
   1  12  14        8.71       20.29     13.45 o 
  -3  13  14        8.72       31.23     23.36 o 
  -2  13  14        7.00       -5.62      6.96 o 
  -1  13  14        1.83       -4.80      8.30 o 
   0  13  14        8.05       -1.61     11.59 o 
   1  13  14        3.73        8.04      9.54 o 
  -3  14  14       13.95       33.37     26.62 o 
  -2  14  14        9.44       19.53     20.54 o 
  -1  14  14       26.13       18.02      8.52 o 
   0  14  14       39.94       14.23     10.65 o 
  -2  15  14       30.54        8.86     19.87 o 
  -1  15  14       77.87       72.16     21.15 o 
   0  15  14       22.91       17.25     10.28 o 
  -3   0  15       23.90       21.02     15.20 o 
  -1   0  15       66.42       46.67     17.42 o 
   1   0  15       24.18       22.35     18.58 o 
  -4   1  15       12.34        7.34      9.80 o 
  -3   1  15       33.52       29.70     10.98 o 
  -2   1  15        1.38       11.52     10.92 o 
  -1   1  15       23.33       20.54     12.25 o 
   0   1  15       64.45       49.51     15.89 o 
   1   1  15       16.60        3.11     24.75 o 
   2   1  15        0.22      -18.01     21.24 o 
  -4   2  15        3.63        5.66     11.33 o 
  -3   2  15      135.09      156.18     38.03 o 
  -2   2  15       40.47       31.68     12.26 o 
  -1   2  15        1.83       -2.45     10.52 o 
   0   2  15        0.10        8.32     12.96 o 
   1   2  15        0.14       11.35     14.90 o 
   2   2  15       11.04       25.29     28.15 o 
  -4   3  15      101.52       94.34     14.35 o 
  -3   3  15       27.13       27.79     13.30 o 
  -2   3  15        0.02        5.52      9.40 o 
  -1   3  15        9.35        2.84      9.77 o 
   0   3  15        0.27       -3.34     11.94 o 
   1   3  15      130.76      131.76     24.75 o 
  -4   4  15        6.84       13.05     10.57 o 
  -3   4  15      339.72      312.21     26.65 o 
  -2   4  15      117.54       99.49     13.02 o 
  -1   4  15       23.89       16.55     11.55 o 
   0   4  15        3.52       -8.77     11.46 o 
   1   4  15       14.08        2.05     15.77 o 
  -4   5  15      179.88      141.84     13.48 o 
  -3   5  15       50.56       47.82     14.89 o 
  -2   5  15        2.45       12.21     10.30 o 
  -1   5  15        1.12       33.36     15.29 o 
   0   5  15       19.64       38.49     15.67 o 
   1   5  15        3.17        7.01     20.75 o 
  -4   6  15       12.38       21.80     15.19 o 
  -3   6  15        0.65        7.44     13.60 o 
  -2   6  15      109.67      110.05     14.79 o 
  -1   6  15       42.12       39.92     12.10 o 
   0   6  15      138.35      144.97     19.75 o 
   1   6  15       53.86       38.23     20.10 o 
  -4   7  15        4.47        7.60      8.69 o 
  -3   7  15        0.38        5.11      9.93 o 
  -2   7  15        5.26      -16.72     11.15 o 
  -1   7  15        0.42        1.60      9.35 o 
   0   7  15        2.18       16.20     15.69 o 
   1   7  15       21.41       36.92     17.18 o 
  -3   8  15       48.65       53.39     11.60 o 
  -2   8  15       98.58       77.54     17.64 o 
  -1   8  15       13.20       26.53     13.60 o 
   0   8  15       26.89       19.20     18.10 o 
   1   8  15      150.61      255.47     63.79 o 
  -3   9  15       23.65       30.89      9.21 o 
  -2   9  15      136.68      159.36     18.41 o 
  -1   9  15        0.00        2.15     12.01 o 
   0   9  15        1.32       -5.58     14.67 o 
  -3  10  15       36.27       40.08     18.39 o 
  -2  10  15       14.88        5.96     10.69 o 
  -1  10  15       22.69        4.44     11.08 o 
   0  10  15       40.93       24.61     14.29 o 
  -2  11  15        0.53        8.29     13.08 o 
  -1  11  15       43.45       37.13     16.97 o 
   0  11  15       61.14       50.73     14.43 o 
  -1  12  15        6.65        6.52     14.29 o 
  -2   0  16       45.34       76.54     29.51 o 
   0   0  16        3.41        8.52     35.31 o 
  -3   1  16       68.44       55.48     13.90 o 
  -2   1  16        2.41        9.78     10.67 o 
  -1   1  16        3.20       49.76     39.25 o 
   0   1  16        3.32       59.91     16.08 o 
  -2   2  16       60.45       75.58     13.70 o 
  -1   2  16       10.25       32.71     16.49 o 
   0   2  16       46.94       70.58     35.23 o 
  -2   3  16       12.32       34.66     14.73 o 
  -1   3  16       85.81       94.23     26.19 o 
   0   3  16        0.23        3.20     24.76 o 
  -2   4  16       25.98       39.55     15.18 o 
  -1   4  16        0.08       26.07     13.12 o 
  -2   5  16       27.35       29.99     15.42 o 
  -1   5  16        3.83        3.46     11.80 o 
                                                 
